# Supplementary material for: Transcriptome profiling of venom gland from wasp species: de novo assembly, functional annotation, and discovery of molecular markers
Source: BMC Genomics. 2020 Jun 24;21:427. doi: 10.1186/s12864-020-06851-0 (PMC7315503; doi:10.1186/s12864-020-06851-0)
Supplement: Supplementary file 1 — Additional file 1. The results of homologous alignment of seven vespa groups. [file 12864_2020_6851_MOESM1_ESM.xlsx]

## Sheet: Additional File 1
>Vespa_tropica_ducalis-1|_COI
CAAAGAATGATGTATTAAAGTTTCGATCTGTTAAAAGTATAGTGATTGCCCCTGCTAAAACGGGTAAAGATAGTAGGAGAAGGAAGGCTGTAATTAATACTGATCAAGAAAATAAAGGTAGAAAATTTAATGAGTGAGTTTTAACATGTATATTTAAAATTGTTACAATAAAATTAATTGCTCCTATAATGGAAGAAATTCCTGCAATATGAAGAGAAAAAATTCTAAGATCTACTGAAGGAGAATTATGGCCAGTAATAGAAGATAGGGGAGGATATAAAGTTCATCCTGTTCCTACTCCTCCTCCGATAAAGTTTCTTATAATTAAAATAAATAAAGAAGGTGGGAGTAATCAAAATCTTATATTATTTATTCGGGGGAATGCTATGTCTGGAATTC…
>Vespa_velutina-1|_COI
CAAAGAATGATGTATTAAAATTTCGATCTGTTAAAAGTATGGTGATGGCCCCTGCTAAAACAGGTAAAGAAAGTAAAAGAAGGAAAGCAGTGATTAGAACTGATCATGAGAATAAAGGTAAAAAATTTAATGAATGGGTTTTTACATGTATATTTAAAATTGTAACAATAAAATTAATTGCTCCTATAATTGATGAGATTCCAGCAATATGAAGAGAAAAGATTCTTAAATCTACTGAAGGTGAATTATGTCCAGTAATTGAAGATAAAGGAGGATATAATGTTCATCCTGTTCCTACTCCTCCCCCGATAAAGTTTCTTATAATTAATATGAATAAAGATGGGGGGAGTAGTCAGAATCTTATATTATTTATTCGAGGAAAAGCTATATCAGGAATTC…
>Vespa_tropica_ducalis-3|_COI
CAAAGAAGGATGTGTTAAAGTTTCGATCTGTTAAAAGTATAGTGATTGCTCCTGCTAAAACGGGTAAAGATAAGAGGAGAAGGAAGGCTGTAATTAATACTGATCAAGAAAACAAAGGTAGAAAATTTAATGAGTGAGTTTTAACATGTATATTTAAAATTGTTACAATAAAATTAATTGCTCCTATAATGGAAGAAATTCCTGCAATATGAAGAGAAAAAATTCTAAGATCTACTGAAGGAGAATTATGGCCAGTAATAGAAGATAGGGGGGGATATAAAGTTCATCCTGTTCCTACCCCTCCTCCGATAAAATTTCTTATAATTAAAAGAAATAAAGAAGGCGGTAATAATCAAAATCTTATATTATTTATTCGGGGGAATGCTATGTCTGGAATTC…
>Vespa_tropica_ducalis-4|_COI
CAAAGAAGGATGTGTTAAAGTTTCGATCTGTTAAAAGTATAGTGATTGCTCCTGCTAAAACGGGTAAAGATAAGAGGAGAAGGAAGGCTGTAATTAATACTGATCAAGAAAACAAAGGTAGAAAATTTAATGAGTGAGTTTTAACATGTATATTTAAAATTGTTACAATAAAATTAATTGCTCCTATAATGGAAGAAATTCCTGCAATATGAAGAGAAAAAATTCTAAGATCTACTGAAGGAGAATTATGGCCAGTAATAGAAGATAGGGGGGGATATAAAGTTCATCCTGTTCCTACCCCTCCTCCGATAAAATTTCTTATAATTAAAAGAAATAAAGAAGGCGGTAATAATCAAAATCTTATATTATTTATTCGGGGGAATGCTATGTCTGGAATTC…
>Vespa_tropica_ducalis-5|_COI
CAAAGAAGGATGTGTTAAAGTTTCGATCTGTTAAAAGTATAGTGATTGCACCTGCTAAAACGGGTAAAGATAAGAGGAGAAGGAAGGCTGTAATTAATACTGATCAAGAAAATAAAGGTAGAAAATTTAATGAGTGAGTTTTAACATGTATATTTAAAATTGTTACAATAAAATTAATTGCTCCTATAATGGAAGAAATTCCTGCAATATGAAGAGAAAAAATTCTAAGATCTACTGAAGGAGAATTATGGCCAGTAATAGAAGATAGGGGGGGATATAAAGTTCATCCTGTTCCTACCCCTCCTCCGATAAAATTTCTTATAATTAAAAGAAATAAAGAAGGTGGTAATAATCAAAATCTTATATTATTTATTCGGGGGAATGCTATGTCTGGAATTC…
>Vespa_tropica_ducalis-6|_COI
CAAAGAAGGATGTGTTAAAGTTTCGATCTGTTAAAAGTATAGTGATTGCACCTGCTAAAACGGGTAAAGATAAGAGGAGAAGGAAGGCTGTAATTAATACTGATCAAGAAAATAAAGGTAGAAAATTTAATGAGTGAGTTTTAACATGTATATTTAAAATTGTTACAATAAAATTAATTGCTCCTATAATGGAAGAAATTCCTGCAATATGAAGAGAAAAAATTCTAAGATCTACTGAAGGAGAATTATGGCCAGTAATAGAAGATAGGGGGGGATATAAAGTTCATCCTGTTCCTACCCCTCCTCCGATAAAATTTCTTATAATTAAAAGAAATAAAGAAGGTGGTAATAATCAAAATCTTATATTATTTATTCGGGGGAATGCTATGTCTGGAATTC…
>Vespa_tropica_ducalis-7|_COI
CAAAGAAGGATGTGTTAAAGTTTCGATCTGTTAAAAGTATAGTGATTGCTCCTGCTAAAACGGGTAAAGATAAGAGGAGAAGGAAGGCTGTAATTAATACTGATCAAGAAAACAAAGGTAGAAAATTTAATGAGTGAGTTTTAACATGTATATTTAAAATTGTTACAATAAAATTAATTGCTCCTATAATGGAAGAAATTCCTGCAATATGAAGAGAAAAAATTCTAAGATCTACTGAAGGAGAATTATGGCCAGTAATAGAAGATAGGGGGGGATATAAAGTTCATCCTGTTCCTACCCCTCCTCCGATAAAATTTCTTATAATTAAAAGAAATAAAGAAGGCGGTAATAATCAAAATCTTATATTATTTATTCGGGGGAATGCTATGTCTGGAATTC…
>Vespa_tropica_ducalis-8|_COI
CAAAGAAGGATGTGTTAAAGTTTCGATCTGTTAAAAGTATAGTGATTGCTCCTGCTAAAACGGGTAAAGATAAGAGGAGAAGGAAGGCTGTAATTAATACTGATCAAGAAAACAAAGGTAGAAAATTTAATGAGTGAGTTTTAACATGTATATTTAAAATTGTTACAATAAAATTAATTGCTCCTATAATGGAAGAAATTCCTGCAATATGAAGAGAAAAAATTCTAAGATCTACTGAAGGAGAATTATGGCCAGTAATAGAAGATAGGGGGGGATATAAAGTTCATCCTGTTCCTACCCCTCCTCCGATAAAATTTCTTATAATTAAAAGAAATAAAGAAGGCGGTAATAATCAAAATCTTATATTATTTATTCGGGGGAATGCTATGTCTGGAATTC…
>Vespa_tropica_ducalis-2|_COI
CAAAGAAGGATGTGTTAAAGTTTCGATCTGTTAAAAGTATAGTGATTGCACCTGCTAAAACGGGTAAAGATAAGAGGAGAAGGAAGGCTGTAATTAATACTGATCAAGAAAATAAAGGTAGAAAATTTAATGAGTGAGTTTTAACATGTATATTTAAAATTGTTACAATAAAATTAATTGCTCCTATAATGGAAGAAATTCCTGCAATATGAAGAGAAAAAATTCTAAGATCTACTGAAGGAGAATTATGGCCAGTAATAGAAGATAGGGGGGGATATAAAGTTCATCCTGTTCCTACCCCTCCTCCGATAAAATTTCTTATAATTAAAAGAAATAAAGAAGGTGGTAATAATCAAAATCTTATATTATTTATTCGGGGGAATGCTATGTCTGGAATTC…
>Vespa_velutina-2|_COI
CGAAGAATGATGTATTAAAATTTCGATCTGTTAAAAGTATAGTAATAGCTCCTGCTAATACAGGGAGTGATAATAAAAGTAAAAAAGCAGTAATTAAGACTGATCATGAGAATAATGGTAAAAAATTTAATGAGTGTGTTTTTACATGTATATTCAGAATTGTTACAATAAAATTAATTGCACCTATAATTGATGAAATTCCTGCAATATGTAAAGAGAAAATTCTTAAATCAACTGATGGTGAGTTATGACCAGTAATTGATGATAAAGGAGGATATAAAGTTCATCCTGTTCCTACACCTCCACCAATAAAGTTTCTTATAATTAATATAAATAATGATGGAGGGAGTAGTCAGAATCTTATATTATTTATTCGAGGGAAAGCTATATCAGGAATTC…
>Vespa_velutina-3|_COI
CGAAGAATGATGTATTAAAATTTCGATCTGTTAAAAGTATAGTAATAGCTCCTGCTAATACAGGGAGTGATAATAAAAGTAAAAAAGCAGTAATTAAGACTGATCATGAGAATAATGGTAAAAAATTTAATGAGTGTGTTTTTACATGTATATTCAGAATTGTTACAATAAAATTAATTGCACCTATAATTGATGAAATTCCTGCAATATGTAAAGAGAAAATTCTTAAATCAACTGATGGTGAGTTATGACCAGTAATTGATGATAAAGGAGGATATAAAGTTCATCCTGTTCCTACACCTCCACCAATAAAGTTTCTTATAATTAATATAAATAATGATGGAGGGAGTAGTCAGAATCTTATATTATTTATTCGAGGGAAAGCTATATCAGGAATTC…
>Vespa_velutina-4|_COI
CGAAGAATGATGTATTAAAATTTCGATCTGTTAAAAGTATAGTAATAGCTCCTGCTAATACAGGGAGTGATAATAAAAGTAAAAAAGCAGTAATTAAGACTGATCATGAGAATAATGGTAAAAAATTTAATGAGTGTGTTTTTACATGTATATTCAGAATTGTTACAATAAAATTAATTGCACCTATAATTGATGAAATTCCTGCAATATGTAAAGAGAAAATTCTTAAATCAACTGATGGTGAGTTATGACCAGTAATTGATGATAAAGGAGGATATAAAGTTCATCCTGTTCCTACACCTCCACCAATAAAGTTTCTTATAATTAATATAAATAATGATGGAGGGAGTAGTCAGAATCTTATATTATTTATTCGAGGGAAAGCTATATCAGGAATTC…
>Vespa_velutina-5|_COI
CGAAGAATGATGTATTAAAATTTCGATCTGTTAAAAGTATAGTAATAGCTCCTGCTAATACAGGGAGTGATAATAAAAGTAAAAAAGCAGTAATTAAGACTGATCATGAGAATAATGGTAAAAAATTTAATGAGTGTGTTTTTACATGTATATTCAGAATTGTTACAATAAAATTAATTGCACCTATAATTGATGAAATTCCTGCAATATGTAAAGAGAAAATTCTTAAATCAACTGATGGTGAGTTATGACCAGTAATTGATGATAAAGGAGGATATAAAGTTCATCCTGTTCCTACACCTCCACCAATAAAGTTTCTTATAATTAATATAAATAATGATGGAGGGAGTAGTCAGAATCTTATATTATTTATTCGAGGGAAAGCTATATCAGGAATTC…
>Vespa_velutina-6|_COI
CGAAGAATGATGTATTAAAATTTCGATCTGTTAAAAGTATAGTAATAGCTCCTGCTAATACAGGGAGTGATAATAAAAGTAAAAAAGCAGTAATTAAGACTGATCATGAGAATAATGGTAAAAAATTTAATGAGTGTGTTTTTACATGTATATTCAGAATTGTTACAATAAAATTAATTGCACCTATAATTGATGAAATTCCTGCAATATGTAAAGAGAAAATTCTTAAATCAACTGATGGTGAGTTATGACCAGTAATTGATGATAAAGGAGGATATAAAGTTCATCCTGTTCCTACACCTCCACCAATAAAGTTTCTTATAATTAATATAAATAATGATGGAGGGAGTAGTCAGAATCTTATATTATTTATTCGAGGGAAAGCTATATCAGGAATTC…
>Vespa_velutina-7|_COI
CGAAGAATGATGTATTAAAATTTCGATCTGTTAAAAGTATAGTAATAGCTCCTGCTAATACAGGGAGTGATAATAAAAGTAAAAAAGCAGTAATTAAGACTGATCATGAGAATAATGGTAAAAAATTTAATGAGTGTGTTTTTACATGTATATTCAGAATTGTTACAATAAAATTAATTGCACCTATAATTGATGAAATTCCTGCAATATGTAAAGAGAAAATTCTTAAATCAACTGATGGTGAGTTATGACCAGTAATTGATGATAAAGGAGGATATAAAGTTCATCCTGTTCCTACACCTCCACCAATAAAGTTTCTTATAATTAATATAAATAATGATGGAGGGAGTAGTCAGAATCTTATATTATTTATTCGAGGGAAAGCTATATCAGGAATTC…
>Vespa_velutina-8|_COI
CGAAGAATGATGTATTAAAATTTCGATCTGTTAAAAGTATAGTAATAGCTCCTGCTAATACAGGGAGTGATAATAAAAGTAAAAAAGCAGTAATTAAGACTGATCATGAGAATAATGGTAAAAAATTTAATGAGTGTGTTTTTACATGTATATTCAGAATTGTTACAATAAAATTAATTGCACCTATAATTGATGAAATTCCTGCAATATGTAAAGAGAAAATTCTTAAATCAACTGATGGTGAGTTATGACCAGTAATTGATGATAAAGGAGGATATAAAGTTCATCCTGTTCCTACACCTCCACCAATAAAGTTTCTTATAATTAATATAAATAATGATGGAGGGAGTAGTCAGAATCTTATATTATTTATTCGAGGGAAAGCTATATCAGGAATTC…
>Vespa_mandarinia_Smith-1|_COI
CGAAAAAGGATGTATTAAAATTTCGATCTGTTAAAAGTATAGTGATTGCTCCAGCTAAAACAGGTAAAGATAAAAGTAGTAAGAATGCTGTAATTAGGACTGATCAAGAGAATAATGGTAAAAAATTTAATGAATGAGTTTTGACATGTATATTTAGAATTGTTACAATAAAATTAATTGCTCCTATAATTGAGGAAATTCCTGCAATATGAAGAGAAAAAATTCTTAGGTCTACTGAAGGAGAATTATGTCCAATAATGGATGATAGGGGTGGATAAAGAGTTCATCCTGTACCAACACCCCCCCCAATAAAGTTTCTTATAATTAGAAGGAATAATGAAGGAGGAAGAAGTCAAAATCTTATATTATTTATTCGGGGGAATGCTATGTCTGGGATAC…
>Vespa_mandarinia_Smith-2|_COI
CGAAAAAGGATGTATTAAAATTTCGATCTGTTAAAAGTATAGTGATTGCTCCAGCTAAAACAGGTAAAGATAAAAGTAGTAAGAATGCTGTAATTAGGACTGATCAAGAGAATAATGGTAAAAAATTTAATGAATGAGTTTTGACATGTATATTTAGAATTGTTACAATAAAATTAATTGCTCCTATAATTGAGGAAATTCCTGCAATATGAAGAGAAAAAATTCTTAGATCTACTGAAGGAGAATTATGTCCAATAATGGATGATAGGGGTGGATAAAGAGTTCATCCTGTACCAACACCCCCCCCAATAAAGTTTCTTATAATTAGAAGGAATAATGAAGGAGGAAGAAGTCAAAATCTTATATTATTTATTCGGGGGAATGCTATGTCTGGGATAC…
>Vespa_mandarinia_Smith-3|_COI
CGAAAAAGGATGTATTAAAATTTCGATCTGTTAAAAGTATAGTGATTGCTCCAGCTAAAACAGGTAAAGATAAAAGTAGTAAGAATGCTGTAATTAGGACTGATCAAGAGAATAATGGTAAAAAATTTAATGAATGAGTTTTGACATGTATATTTAGAATTGTTACAATAAAATTAATTGCTCCTATAATTGAGGAAATTCCTGCAATATGAAGAGAAAAAATTCTTAGGTCTACTGAAGGAGAATTATGTCCAATAATGGATGATAGGGGTGGATAAAGAGTTCATCCTGTACCAACACCCCCCCCAATAAAGTTTCTTATAATTAGAAGGAATAATGAAGGAGGAAGAAGTCAAAATCTTATATTATTTATTCGGGGGAATGCTATGTCTGGGATAC…
>Vespa_mandarinia_Smith-4|_COI
CGAAAAAGGATGTATTAAAATTTCGATCTGTTAAAAGTATAGTGATTGCTCCAGCTAAAACAGGTAAAGATAAAAGTAGTAAGAATGCTGTAATTAGGACTGATCAAGAGAATAATGGTAAAAAATTTAATGAATGAGTTTTGACATGTATATTTAGAATTGTTACAATAAAATTAATTGCTCCTATAATTGAGGAAATTCCTGCAATATGAAGAGAAAAAATTCTTAGGTCTACTGAAGGAGAATTATGTCCAATAATGGATGATAGGGGTGGATAAAGAGTTCATCCTGTACCAACACCCCCCCCAATAAAGTTTCTTATAATTAGAAGGAATAATGAAGGAGGAAGAAGTCAAAATCTTATATTATTTATTCGGGGGAATGCTATGTCTGGGATAC…
>Vespa_mandarinia_Smith-5|_COI
CGAAAAAGGATGTATTAAAATTTCGATCTGTTAAAAGTATAGTGATTGCTCCAGCTAAAACAGGTAAAGATAAAAGTAGTAAGAATGCTGTAATTAGGACTGATCAAGAGAATAATGGTAAAAAATTTAATGAATGAGTTTTGACATGTATATTTAGAATTGTTACAATAAAATTAATTGCTCCTATAATTGAGGAAATTCCTGCAATATGAAGAGAAAAAATTCTTAGGTCTACTGAAGGAGAATTATGTCCAATAATGGATGATAGGGGTGGATAAAGAGTTCATCCTGTACCAACACCCCCCCCAATAAAGTTTCTTATAATTAGAAGGAATAATGAAGGAGGAAGAAGTCAAAATCTTATATTATTTATTCGGGGGAATGCTATGTCTGGGATAC…
>Vespa_mandarinia_Smith-6|_COI
CGAAAAAGGATGTATTAAAATTTCGATCTGTTAAAAGTATAGTGATTGCTCCAGCTAAAACAGGTAAAGATAAAAGTAGTAAGAATGCTGTAATTAGGACTGATCAAGAGAATAATGGTAAAAAATTTAATGAATGAGTTTTGACATGTATATTTAGAATTGTTACAATAAAATTAATTGCTCCTATAATTGAGGAAATTCCTGCAATATGAAGAGAAAAAATTCTTAGATCTACTGAAGGAGAATTATGTCCAATAATGGATGATAGGGGTGGATAAAGAGTTCATCCTGTACCAACACCCCCCCCAATAAAGTTTCTTATAATTAGAAGGAATAATGAAGGAGGAAGAAGTCAAAATCTTATATTATTTATTCGGGGGAATGCTATGTCTGGGATAC…
>Vespa_mandarinia_Smith-7|_COI
CGAAAAAGGATGTATTAAAATTTCGATCTGTTAAAAGTATAGTGATTGCTCCAGCTAAAACAGGTAAAGATAAAAGTAGTAAGAATGCTGTAATTAGGACTGATCAAGAGAATAATGGTAAAAAATTTAATGAATGAGTTTTGACATGTATATTTAGAATTGTTACAATAAAATTAATTGCTCCTATAATTGAGGAAATTCCTGCAATATGAAGAGAAAAAATTCTTAGATCTACTGAAGGAGAATTATGTCCAATAATGGATGATAGGGGTGGATAAAGAGTTCATCCTGTACCAACACCCCCCCCAATAAAGTTTCTTATAATTAGAAGGAATAATGAAGGAGGAAGAAGTCAAAATCTTATATTATTTATTCGGGGGAATGCTATGTCTGGGATAC…
>Vespa_mandarinia_Smith-8|_COI
CGAAAAAGGATGTATTAAAATTTCGATCTGTTAAAAGTATAGTGATTGCTCCAGCTAAAACAGGTAAAGATAAAAGTAGTAAGAATGCTGTAATTAGGACTGATCAAGAGAATAATGGTAAAAAATTTAATGAATGAGTTTTGACATGTATATTTAGAATTGTTACAATAAAATTAATTGCTCCTATAATTGAGGAAATTCCTGCAATATGAAGAGAAAAAATTCTTAGGTCTACTGAAGGAGAATTATGTCCAATAATGGATGATAGGGGTGGATAAAGAGTTCATCCTGTACCAACACCCCCCCCAATAAAGTTTCTTATAATTAGAAGGAATAATGAAGGAGGAAGAAGTCAAAATCTTATATTATTTATTCGGGGGAATGCTATGTCTGGGATAC…
>Vespa_analis_Fabricius-1|_COI
CAAAGAATGATGTATTAAAATTTCGATCAGTTAAAAGTATAGTGATTGCTCCTGCTAAGACTGGTAATGATAAGAGTAAAAGGAATGCTGTAATTAAAACGGATCATGAAAATAAAGGTAAAAAATTTAATGAATGAGTTTTTACATGTATATTTAAAATTGTAACAATAAAATTAATTGCACCTATGATAGATGAAATACCAGCAATATGAAGAGAGAAAATTCTAAGATCAACTGATGGTGAATTATGTCCAGTAATTGAAGATAGGGGTGGATATAGAGTTCATCCTGTACCAACTCCTCCTCCAATAAAGTTTCTTATAATTAATATAAATAAGGAAGGGGGGAGTAGTCAGAATCTTATATTATTTATTCGTGGAAAAGCCATATCTGGAATTC…
>Vespa_analis_Fabricius-2|_COI
CAAAGAATGATGTATTAAAATTTCGATCAGTTAAAAGTATAGTGATTGCTCCCGCTAAGACTGGTAATGATAAGAGTAAAAGGAATGCTGTAATTAAAACGGATCATGAAAATAAAGGTAAAAAATTTAATGAATGAGTTTTTACATGTATATTTAAAATTGTAACAATAAAATTAATTGCACCTATGATAGATGAAATACCAGCAATATGAAGAGAGAAAATTCTAAGATCAACTGATGGTGAATTATGTCCAGTAATTGAAGATAGGGGTGGATATAGAGTTCATCCTGTACCAACTCCTCCTCCAATAAAGTTTCTTATGATTAATATAAATAAGGAAGGGGGGAGTAGTCAGAATCTTATATTATTTATTCGTGGAAAAGCCATATCTGGAATTC…
>Vespa_analis_Fabricius-3|_COI
CAAAGAATGATGTATTAAAATTTCGATCAGTTAAAAGTATAGTGATTGCTCCCGCTAAGACTGGTAATGATAAGAGTAAAAGGAATGCTGTAATTAAAACGGATCATGAAAATAAAGGTAAAAAATTTAATGAATGAGTTTTTACATGTATATTTAAAATTGTAACAATAAAATTAATTGCACCTATGATAGATGAAATACCAGCAATATGAAGAGAGAAAATTCTAAGATCAACTGATGGTGAATTATGTCCAGTAATTGAAGATAGGGGTGGATATAGAGTTCATCCTGTACCAACTCCTCCTCCAATAAAGTTTCTTATGATTAATATAAATAAGGAAGGGGGGAGTAGTCAGAATCTTATATTATTTATTCGTGGAAAAGCCATATCTGGAATTC…
>Vespa_analis_Fabricius-4|_COI
CAAAGAATGATGTATTAAAATTTCGATCAGTTAAAAGTATAGTGATTGCTCCCGCTAAGACTGGTAATGATAAGAGTAAAAGGAATGCTGTAATTAAAACGGATCATGAAAATAAAGGTAAAAAATTTAATGAATGAGTTTTTACATGTATATTTAAAATTGTAACAATAAAATTAATTGCACCTATGATAGATGAAATACCAGCAATATGAAGAGAGAAAATTCTAAGATCAACTGATGGTGAATTATGTCCAGTAATTGAAGATAGGGGTGGATATAGAGTTCATCCTGTACCAACTCCTCCTCCAATAAAGTTTCTTATAATTAATATAAATAAGGAAGGGGGGAGTAGTCAGAATCTTATATTATTTATTCGTGGAAAAGCCATATCTGGAATTC…
>Vespa_analis_Fabricius-5|_COI
CAAAGAATGATGTATTAAAATTTCGATCAGTTAAAAGTATAGTGATTGCTCCCGCTAAGACTGGTAATGATAAGAGTAAAAGGAATGCTGTAATTAAAACGGATCATGAAAATAAAGGTAAAAAATTTAATGAATGAGTTTTTACATGTATATTTAAAATTGTAACAATAAAATTAATTGCACCTATGATAGATGAAATACCAGCAATATGAAGAGAGAAAATTCTAAGATCAACTGATGGTGAATTATGTCCAGTAATTGAAGATAGGGGTGGATATAGAGTTCATCCTGTACCAACTCCTCCTCCAATAAAGTTTCTTATGATTAATATAAATAAGGAAGGGGGGAGTAGTCAGAATCTTATATTATTTATTCGTGGAAAAGCCATATCTGGAATTC…
>Vespa_analis_Fabricius-6|_COI
CAAAGAATGATGTATTAAAATTTCGATCAGTTAAAAGTATAGTGATTGCTCCCGCTAAGACTGGTAATGATAAGAGTAAAAGGAATGCTGTAATTAAAACGGATCATGAAAATAAAGGTAAAAAATTTAATGAATGAGTTTTTACATGTATATTTAAAATTGTAACAATAAAATTAATTGCACCTATGATAGATGAAATACCAGCAATATGAAGAGAGAAAATTCTAAGATCAACTGATGGTGAATTATGTCCAGTAATTGAAGATAGGGGTGGATATAGAGTTCATCCTGTACCAACTCCTCCTCCAATAAAGTTTCTTATGATTAATATAAATAAGGAAGGGGGGAGTAGTCAGAATCTTATATTATTTATTCGTGGAAAAGCCATATCTGGAATTC…
>Vespa_analis_Fabricius-7|_COI
CAAAGAATGATGTATTAAAATTTCGATCAGTTAAAAGTATAGTGATTGCTCCTGCTAAGACTGGTAATGATAAGAGTAAAAGGAATGCTGTAATTAAAACGGATCATGAAAATAAAGGTAAAAAATTTAATGAATGAGTTTTTACATGTATATTTAAAATTGTAACAATAAAATTAATTGCACCTATGATAGATGAAATACCAGCAATATGAAGAGAGAAAATTCTAAGATCAACTGATGGTGAATTATGTCCAGTAATTGAAGATAGGGGTGGATATAGAGTTCATCCTGTACCAACTCCTCCTCCAATAAAGTTTCTTATAATTAATATAAATAAGGAAGGGGGGAGTAGTCAGAATCTTATATTATTTATTCGTGGAAAAGCCATATCTGGAATTC…
>Vespa_analis_Fabricius-8|_COI
CAAAGAATGATGTATTAAAATTTCGATCAGTTAAAAGTATAGTGATTGCTCCCGCTAAGACTGGTAATGATAAGAGTAAAAGGAATGCTGTAATTAAAACGGATCATGAAAATAAAGGTAAAAAATTTAATGAATGAGTTTTTACATGTATATTTAAAATTGTAACAATAAAATTAATTGCACCTATGATAGATGAAATACCAGCAATATGAAGAGAGAAAATTCTAAGATCAACTGATGGTGAATTATGTCCAGTAATTGAAGATAGGGGTGGATATAGAGTTCATCCTGTACCAACTCCTCCTCCAATAAAGTTTCTTATGATTAATATAAATAAGGAAGGGGGGAGTAGTCAGAATCTTATATTATTTATTCGTGGAAAAGCCATATCTGGAATTC…
>Vespa_simillima-1|_COI
-----AATATTATACTTTATTTTCGCCTTATGATCAGGAACTTTAGGTGCATCAATAAGAT---TAATTATTCGAATAGAATTAAGATCTCCTGGTAATTTAATT-----AATAATGATCAAATTTATAATTCAATTATTACTGCTCATGCTTTTATTATAATTTTTTTTATAGTTATACCTTTCATAATTGGAGGATTTGGAAACTGAATAATCCCCCTAATACTTGGAATCCCCGATATAGCTTTCCCCCGAATAAATAATATAAGATTTTGATTACTACCCCCATCTTTATTCTTACTAATTATAAGAAACTTTATTGGAGGCGGAGTAGGTACAGGATGAACACTATACCCTCCTTTATCATCAATTACTGGACATAATTCACCTTCCGTTGATT…
>Vespa_simillima-2|_COI
-----AATATTATACTTTATTTTCGCCTTATGATCAGGAACTTTAGGTGCATCAATAAGAT---TAATTATTCGAATAGAATTAAGATCTCCTGGTAATTTAATT-----AATAATGATCAAATTTATAATTCAATTATTACTGCTCACGCTTTTATTATAATTTTTTTTATAGTTATACCTTTCATAATCGGAGGATTTGGAAACTGAATAATCCCCCTAATACTTGGAATCCCCGATATAGCTTTCCCCCGAATAAATAATATAAGATTTTGATTACTACCCCCATCTTTATTCTTACTAATTATAAGAAACTTTATTGGAGGCGGAGTAGGTACAGGATGAACACTATACCCTCCTTTATCATCAATTACTGGACATAATTCACCTTCCGTTGATT…
>Vespa_simillima-3|_COI
-----AATATTATACTTTATTTTCGCCTTATGATCAGGAACTTTAGGTGCATCAATAAGAT---TAATTATTCGAATAGAATTAAGATCTCCTGGTAATTTAATT-----AATAATGATCAAATTTATAATTCAATTATTACTGCTCACGCTTTTATTATAATTTTTTTTATAGTTATACCTTTCATAATCGGAGGATTTGGAAACTGAATAATCCCCCTAATACTTGGAATCCCCGATATAGCTTTCCCCCGAATAAATAATATAAGATTTTGATTACTACCCCCATCTTTATTCTTACTAATTATAAGAAACTTTATTGGAGGCGGAGTAGGTACAGGATGAACACTATACCCTCCTTTATCATCAATTACTGGACATAATTCACCTTCCGTTGATT…
>Vespa_simillima-4|_COI
-----AATATTATACTTTATTTTCGCCTTATGATCAGGAACTTTAGGTGCATCAATAAGAT---TAATTATTCGAATAGAATTAAGATCTCCTGGTAATTTAATT-----AATAATGATCAAATTTATAATTCAATTATTACTGCTCACGCTTTTATTATAATTTTTTTTATAGTTATACCTTTCATAATCGGAGGATTTGGAAACTGAATAATCCCCCTAATACTTGGAATCCCCGATATAGCTTTCCCCCGAATAAATAATATAAGATTTTGATTACTACCCCCATCTTTATTCTTACTAATTATAAGAAACTTTATTGGAGGCGGAGTAGGTACAGGATGAACACTATACCCTCCTTTATCATCAATTACTGGACATAATTCACCTTCCGTTGATT…
>Vespa_simillima-5|_COI
-----AATATTATACTTTATTTTCGCCTTATGATCAGGAACTTTAGGTGCATCAATAAGAT---TAATTATTCGAATAGAATTAAGATCTCCTGGTAATTTAATT-----AATAATGATCAAATTTATAATTCAATTATTACTGCTCACGCTTTTATTATAATTTTTTTTATAGTTATACCTTTCATAATCGGAGGATTTGGAAACTGAATAATCCCCCTAATACTTGGAATCCCCGATATAGCTTTCCCCCGAATAAATAATATAAGATTTTGATTACTACCCCCATCTTTATTCTTACTAATTATAAGAAACTTTATTGGAGGCGGAGTAGGTACAGGATGAACACTATACCCTCCTTTATCATCAATTACTGGACATAATTCACCTTCCGTTGATT…
>Vespa_simillima-6|_COI
-----AATATTATACTTTATTTTCGCCTTATGATCAGGAACTTTAGGTGCATCAATAAGAT---TAATTATTCGAATAGAATTAAGATCTCCTGGTAATTTAATT-----AATAATGATCAAATTTATAATTCAATTATTACTGCTCACGCTTTTATTATAATTTTTTTTATAGTTATACCTTTCATAATCGGAGGATTTGGAAACTGAATAATCCCCCTAATACTTGGAATCCCCGATATAGCTTTCCCCCGAATAAATAATATAAGATTTTGATTACTACCCCCATCTTTATTCTTACTAATTATAAGAAACTTTATTGGAGGCGGAGTAGGTACAGGATGAACACTATACCCTCCTTTATCATCAATTACTGGACATAATTCACCTTCCGTTGATT…
>Vespa_simillima-7|_COI
-----AATATTATACTTTATTTTCGCCTTATGATCAGGAACTTTAGGTGCATCAATAAGAT---TAATTATTCGAATAGAATTAAGATCTCCTGGTAATTTAATT-----AATAATGATCAAATTTATAATTCAATTATTACTGCTCACGCTTTTATTATAATTTTTTTTATAGTTATACCTTTCATAATCGGAGGATTTGGAAACTGAATAATCCCCCTAATACTTGGAATCCCCGATATAGCTTTCCCCCGAATAAATAATATAAGATTTTGATTACTACCCCCATCTTTATTCTTACTAATTATAAGAAACTTTATTGGAGGCGGAGTAGGTACAGGATGAACACTATACCCTCCTTTATCATCAATTACTGGACATAATTCACCTTCCGTTGATT…
>Vespa_simillima-8|_COI
-----AATATTATACTTTATTTTCGCCTTATGATCAGGAACTTTAGGTGCATCAATAAGAT---TAATTATTCGAATAGAATTAAGATCTCCTGGTAATTTAATT-----AATAATGATCAAATTTATAATTCAATTATTACTGCTCACGCTTTTATTATAATTTTTTTTATAGTTATACCTTTCATAATCGGAGGATTTGGAAACTGAATAATCCCCCTAATACTTGGAATCCCCGATATAGCTTTCCCCCGAATAAATAATATAAGATTTTGATTACTACCCCCATCTTTATTCTTACTAATTATAAGAAACTTTATTGGAGGCGGAGTAGGTACAGGATGAACACTATACCCTCCTTTATCATCAATTACTGGACATAATTCACCTTCCGTTGATT…
>Hymenoptera_sp.-1|_COI
-----AATATTATACTTTATTTTTGCATTATGATCTGGAACATTAGGAGCATCAATAAGAT---TAATTATTCGTATAGAATTAAGATCTCCTGGAAATTTAATT-----AATAATGATCAAATTTATAATTCAATTATCACTGCTCATGCTTTTATTATAATTTTTTTCATAGTTATACCTTTTATAATTGGAGGATTCGGTAACTGAATAATTCCTCTAATACTTGGAATTCCTGATATAGCTTTCCCTCGAATAAATAATATAAGATTCTGATTACTTCCTCCTTCATTATTCATATTAATTATAAGAAACTTTATTGGGGGAGGGGTAGGAACAGGATGAACTTTATATCCTCCTTTATCATCAATTACTGGCCATAACTCACCATCAGTTGATT…
>Hymenoptera_sp.-2|_COI
-----AATATTATACTTTATTTTTGCATTATGATCTGGAACATTAGGAGCATCAATAAGAT---TAATTATTCGTATAGAATTAAGATCTCCTGGAAATTTAATT-----AATAATGATCAAATTTATAATTCAATTATCACTGCTCATGCTTTTATTATAATTTTTTTCATAGTTATACCTTTTATAATTGGAGGATTCGGTAACTGAATAATTCCTCTAATACTTGGAATTCCTGATATAGCTTTCCCTCGAATAAATAATATAAGATTCTGATTACTTCCTCCTTCATTATTCATATTAATTATAAGAAACTTTATTGGGGGAGGGGTAGGAACAGGATGAACTTTATATCCTCCTTTATCATCAATTACTGGCCATAACTCACCATCAGTTGATT…
>Hymenoptera_sp.-3|_COI
-----AATATTATACTTTATTTTTGCATTATGATCTGGAACATTAGGAGCATCAATAAGAT---TAATTATTCGTATAGAATTAAGATCTCCTGGAAATTTAATT-----AATAATGATCAAATTTATAATTCAATTATCACTGCTCATGCTTTTATTATAATTTTTTTCATAGTTATACCTTTTATAATTGGAGGATTCGGTAACTGAATAATTCCTCTAATACTTGGAATTCCTGATATAGCTTTCCCTCGAATAAATAATATAAGATTCTGATTACTTCCTCCTTCATTATTCATATTAATTATAAGAAACTTTATTGGGGGAGGGGTAGGAACAGGATGAACTTTATATCCTCCTTTATCATCAATTACTGGCCATAACTCACCATCAGTTGATT…
>Hymenoptera_sp.-4|_COI
-----AATATTATACTTTATTTTTGCATTATGATCTGGAACATTAGGAGCATCAATAAGAT---TAATTATTCGTATAGAATTAAGATCTCCTGGAAATTTAATT-----AATAATGATCAAATTTATAATTCAATTATCACTGCTCATGCTTTTATTATAATTTTTTTCATAGTTATACCTTTTATAATTGGAGGATTCGGTAACTGAATAATTCCTCTAATACTTGGAATTCCTGATATAGCTTTCCCTCGAATAAATAATATAAGATTCTGATTACTTCCTCCTTCATTATTCATATTAATTATAAGAAACTTTATTGGGGGAGGGGTAGGAACAGGATGAACTTTATATCCTCCTTTATCATCAATTACTGGCCATAACTCACCATCAGTTGATT…
>Hymenoptera_sp.-5|_COI
-----AATATTATACTTTATTTTTGCATTATGATCTGGAACATTAGGAGCATCAATAAGAT---TAATTATTCGTATAGAATTAAGATCTCCTGGAAATTTAATT-----AATAATGATCAAATTTATAATTCAATTATCACTGCTCATGCTTTTATTATAATTTTTTTCATAGTTATACCTTTTATAATTGGAGGATTCGGTAACTGAATAATTCCTCTAATACTTGGAATTCCTGATATAGCTTTCCCTCGAATAAATAATATAAGATTCTGATTACTTCCTCCTTCATTATTCATATTAATTATAAGAAACTTTATTGGGGGAGGGGTAGGAACAGGATGAACTTTATATCCTCCTTTATCATCAATTACTGGCCATAACTCACCATCAGTTGATT…
>Hymenoptera_sp.-6|_COI
-----AACATTATATTTCATTTTTGCTTTATGAGCAGGAACATTAGGAGCATCAATAAGAA---TAATTATTCGATTAGAATTAAGATCTCCTGGAGCATTAATA-----AATAATGATCAAATTTATAACTCTATTATTACTGCCCATGCATTTATTATAATTTTCTTTATAGTTATACCTTTTATAATTGGAGGATTTGGAAATTGATTAATTCCATTAATACTAGGAGTTCCTGATATAGCATTTCCACGAATAAATAATATAAGATTTTGACTTCTTCCTCCTTCATTACTTTTACTTATTTTAAGAAATTTTATTGGAGGAGGTGTAGGAACTGGATGAACTCTATATCCACCACTTTCATCAATTATTGGTCATAATTCTCCATCAGTAGATT…
>Hymenoptera_sp.-7|_COI
-----AATATTATACTTTATTTTTGCATTATGATCTGGAACATTAGGAGCATCAATAAGAT---TAATTATTCGTATAGAATTAAGATCTCCTGGAAATTTAATT-----AATAATGATCAAATTTATAATTCAATTATCACTGCTCATGCTTTTATTATAATTTTTTTCATAGTTATACCTTTTATAATTGGAGGATTCGGTAACTGAATAATTCCTCTAATACTTGGAATTCCTGATATAGCTTTCCCTCGAATAAATAATATAAGATTCTGATTACTTCCTCCTTCATTATTCATATTAATTATAAGAAACTTTATTGGGGGAGGGGTAGGAACAGGATGAACTTTATATCCTCCTTTATCATCAATTACTGGTCATAACTCACCATCAGTTGATT…
>Hymenoptera_sp.-8|_COI
-----AATATTATACTTTATTTTTGCATTATGATCTGGAACATTAGGAGCATCAATAAGAT---TAATTATTCGTATAGAATTAAGATCTCCTGGAAATTTAATT-----AATAATGATCAAATTTATAATTCAATTATCACTGCTCATGCTTTTATTATAATTTTTTTCATAGTTATACCTTTTATAATTGGAGGATTCGGTAACTGAATAATTCCTCTAATACTTGGAATTCCTGATATAGCTTTCCCTCGAATAAATAATATAAGATTCTGATTACTTCCTCCTTCATTATTCATATTAATTATAAGAAACTTTATTGGGGGAGGGGTAGGAACAGGATGAACTTTATATCCTCCTTTATCATCAATTACTGGTCATAACTCACCATCAGTTGATT…
>Vespa_crabro-1|_COI
-----TATATTATACTTTATTTTTGCCCTATGATCAGGAACTCTAGGGGCTTCTATAAGAT---TAATCATTCGTATAGAACTAAGATCGCCAGGAAGATTAATT-----AATAATGACCAAATTTATAACTCAATTATTACTGCACACGCTTTTATTATAATCTTCTTTATAGTTATACCATTTATAATTGGTGGATTCGGAAATTGAATAATTCCTCTAATACTAGGAATTCCAGATATGGCTTTTCCACGAATAAATAATATAAGATTCTGACTACTCCCCCCTTCTTTATTTATATTAATTATAAGAAACTTTATTGGAGGAGGAGTTGGTACAGGATGAACTCTATATCCACCCCTATCTTCAATTACTGGACATAATTCACCATCAGTTGATC…
>Vespa_crabro-2|_COI
------ATATTATACTTTATTTTTGCCCTATGATCAGGAACTCTAGGGGCTTCTATAAGAT---TAATCATTCGTATAGAACTAAGATCGCCAGGAAGATTAATT-----AATAATGACCAAATTTATAACTCAATTATTACTGCACACGCTTTTATTATAATCTTCTTTATAGTTATACCATTTATAATTGGTGGATTCGGAAATTGAATAATTCCTCTAATACTAGGAATTCCAGATATAGCTTTTCCACGAATAAATAATATAAGATTCTGACTACTCCCCCCTTCCTTATTTATATTAATCATAAGAAACTTTATTGGAGGAGGAGTTGGTACAGGATGAACTCTATATCCACCCCTATCTTCAATTACTGGACATAATTCACCATCAGTTGATC…
>Vespa_crabro-3|_COI
------ATATTATACTTTATTTTTGCCCTATGATCAGGAACTCTAGGGGCTTCTATAAGAT---TAATCATTCGTATAGAACTAAGATCGCCAGGAAGATTAATT-----AATAATGACCAAATTTATAACTCAATTATTACTGCACACGCTTTTATTATAATCTTCTTTATAGTTATACCATTTATAATTGGTGGATTCGGAAATTGAATAATTCCTCTAATACTAGGAATTCCAGATATAGCTTTTCCACGAATAAATAATATAAGATTCTGACTACTCCCCCCTTCCTTATTTATATTAATCATAAGAAACTTTATTGGAGGAGGAGTTGGTACAGGATGAACTCTATATCCACCCCTATCTTCAATTACTGGACATAATTCACCATCAGTTGATC…
>Vespa_crabro-4|_COI
------ATATTATACTTTATTTTTGCCCTATGATCAGGAACTCTAGGGGCTTCTATAAGAT---TAATCATTCGTATAGAACTAAGATCGCCAGGAAGATTAATT-----AATAATGACCAAATTTATAACTCAATTATTACTGCACACGCTTTTATTATAATCTTCTTTATAGTTATACCATTTATAATTGGTGGATTCGGAAATTGAATAATTCCTCTAATACTAGGAATTCCAGATATAGCTTTTCCACGAATAAATAATATAAGATTCTGACTACTCCCCCCTTCCTTATTTATATTAATCATAAGAAACTTTATTGGAGGAGGAGTTGGTACAGGATGAACTCTATATCCACCCCTATCTTCAATTACTGGACATAATTCACCATCAGTTGATC…
>Vespa_crabro-5|_COI
------ATATTATACTTTATTTTTGCCCTATGATCAGGAACTCTAGGGGCTTCTATAAGAT---TAATCATTCGTATAGAACTAAGATCGCCAGGAAGATTAATT-----AATAATGACCAAATTTATAACTCAATTATTACTGCACACGCTTTTATTATAATCTTCTTTATAGTTATACCATTTATAATTGGTGGATTCGGAAATTGAATAATTCCTCTAATACTAGGAATTCCAGATATAGCTTTTCCACGAATAAATAATATAAGATTCTGACTACTCCCCCCTTCCTTATTTATATTAATCATAAGAAACTTTATTGGAGGAGGAGTTGGTACAGGATGAACTCTATATCCACCCCTATCTTCAATTACTGGACATAATTCACCATCAGTTGATC…
>Vespa_crabro-6|_COI
------ATATTATACTTTATTTTTGCCCTATGATCAGGAACTCTAGGGGCTTCTATAAGAT---TAATCATTCGTATAGAACTAAGATCGCCAGGAAGATTAATT-----AATAATGACCAAATTTATAACTCAATTATTACTGCACACGCTTTTATTATAATCTTCTTTATAGTTATACCATTTATAATTGGTGGATTCGGAAATTGAATAATTCCTCTAATACTAGGAATTCCAGATATAGCTTTTCCACGAATAAATAATATAAGATTCTGACTACTCCCCCCTTCCTTATTTATATTAATCATAAGAAACTTTATTGGAGGAGGAGTTGGTACAGGATGAACTCTATATCCACCCCTATCTTCAATTACTGGACATAATTCACCATCAGTTGATC…
>Vespa_crabro-7|_COI
------ATATTATACTTTATTTTTGCCCTATGATCAGGAACTCTAGGGGCTTCTATAAGAT---TAATCATTCGTATAGAACTAAGATCGCCAGGAAGATTAATT-----AATAATGACCAAATTTATAACTCAATTATTACTGCACACGCTTTTATTATAATCTTCTTTATAGTTATACCATTTATAATTGGTGGATTCGGAAATTGAATAATTCCTCTAATACTAGGAATTCCAGATATAGCTTTTCCACGAATAAATAATATAAGATTCTGACTACTCCCCCCTTCCTTATTTATATTAATCATAAGAAACTTTATTGGAGGAGGAGTTGGTACAGGATGAACTCTATATCCACCCCTATCTTCAATTACTGGACATAATTCACCATCAGTTGATC…
>Vespa_crabro-8|_COI
------ATATTATACTTTATTTTTGCCCTATGATCAGGAACTCTAGGGGCTTCTATAAGAT---TAATCATTCGTATAGAACTAAGATCGCCAGGAAGATTAATT-----AATAATGACCAAATTTATAACTCAATTATTACTGCACACGCTTTTATTATAATCTTCTTTATAGTTATACCATTTATAATTGGTGGATTCGGAAATTGAATAATTCCTCTAATACTAGGAATTCCAGATATAGCTTTTCCACGAATAAATAATATAAGATTCTGACTACTCCCCCCTTCCTTATTTATATTAATCATAAGAAACTTTATTGGAGGAGGAGTTGGTACAGGATGAACTCTATATCCACCCCTATCTTCAATTACTGGACATAATTCACCATCAGTTGATC…
