# Supplementary material for: Transcriptome profiling of venom gland from wasp species: de novo assembly, functional annotation, and discovery of molecular markers
Source: BMC Genomics. 2020 Jun 24;21:427. doi: 10.1186/s12864-020-06851-0 (PMC7315503; doi:10.1186/s12864-020-06851-0)
Supplement: Supplementary file 2 — Additional file 2. The statistics of the sequencing data of 12 wasp individuals. [file 12864_2020_6851_MOESM2_ESM.xls]

## Sheet: Sheet1
The statistics of the sequencing data of 12 wasp individuals.
Item	VV-1	VV-2	VV-3	VAF-1	VAF-2	VAF-3	VTD-1	VTD-2	VTD-3	VMS-1	VMS-2	VMS-3
Raw Reads	41494484	40260758	41787872	44060990	42263708	41639444	40349102	44236754	43601650	43972666	42827438	39696490
Clean Reads	37042982	35327572	36821728	39259416	38256362	37869552	35936230	39305824	38308638	39265728	38632842	36400370
Reads Filter	0.892721	0.877469	0.881158	0.891024	0.905182	0.909463	0.890633	0.888533	0.878605	0.892958	0.902058	0.916967
GC%	41	41	41	40.5	40	39.5	40	41	41	40	38.5	38
Number of contigs	72739	72579	75698	67856	63545	64286	68836	72712	69982	76532	77782	75061
Number of characters(bp)	90388826	90104091	92228015	84440004	83716823	86493458	83242343	86659607	84388790	95531394	100259810	97929571
Average Length(bp)	1242	1241	1218	1244	1317	1345	1209	1191	1205	1248	1288	1304
Minimum Contigs Length	301	301	301	301	301	301	301	301	301	301	301	301
Maximum Contigs Length	27465	27634	27951	25449	27700	27905	21375	24349	26663	29613	24961	32409
N50 Length	2039	2047	1992	2056	2168	2239	1977	1938	1956	2009	2103	2146
Median Length	699	695	687	698	742	745	682	669	680	713	731	734
