# Supplementary material for: Transcriptome profiling of venom gland from wasp species: de novo assembly, functional annotation, and discovery of molecular markers
Source: BMC Genomics. 2020 Jun 24;21:427. doi: 10.1186/s12864-020-06851-0 (PMC7315503; doi:10.1186/s12864-020-06851-0)
Supplement: Supplementary file 5 — Additional file 5 The GO enrichment of unigenes from venom gland of V. velutina. [file 12864_2020_6851_MOESM5_ESM.xls]

## Sheet: BP
ID	Description	GeneRatio	BgRatio	pvalue	p.adjust	qvalue	geneID	Count
GO:0044782	cilium organization	32/592	346/17913	1.67685e-07	0.000532144	0.000487768	55212/64446/27019/26074/374407/83544/1540/84902/3983/9662/339829/9793/8814/583/80184/582/9474/9696/22832/8558/51626/54806/170690/123872/10677/1951/57545/585/55036/23300/200894/5518	32
GO:0060271	cilium assembly	31/592	335/17913	2.5851e-07	0.000532144	0.000487768	55212/64446/27019/374407/83544/1540/84902/3983/9662/339829/9793/8814/583/80184/582/9474/9696/22832/8558/51626/54806/170690/123872/10677/1951/57545/585/55036/23300/200894/5518	31
GO:0007368	determination of left/right symmetry	16/592	114/17913	1.06241e-06	0.00121974	0.00111802	55212/64446/27019/339829/28514/23500/51626/54806/162/123872/90/57545/585/55036/84976/200894	16
GO:0006488	dolichol-linked oligosaccharide biosynthetic process	7/592	19/17913	1.48134e-06	0.00121974	0.00111802	79947/56052/85365/29929/22845/79868/144245	7
GO:0006490	oligosaccharide-lipid intermediate biosynthetic process	7/592	19/17913	1.48134e-06	0.00121974	0.00111802	79947/56052/85365/29929/22845/79868/144245	7
GO:0009855	determination of bilateral symmetry	16/592	123/17913	2.96293e-06	0.00123499	0.001132	55212/64446/27019/339829/28514/23500/51626/54806/162/123872/90/57545/585/55036/84976/200894	16
GO:0016054	organic acid catabolic process	24/592	250/17913	3.07784e-06	0.00123499	0.001132	8310/51380/10327/80150/2571/225/875/1384/32/224/2990/11112/1491/138199/23600/10295/51084/6898/7920/2572/66002/36/23576/3295	24
GO:0046395	carboxylic acid catabolic process	24/592	250/17913	3.07784e-06	0.00123499	0.001132	8310/51380/10327/80150/2571/225/875/1384/32/224/2990/11112/1491/138199/23600/10295/51084/6898/7920/2572/66002/36/23576/3295	24
GO:0034204	lipid translocation	7/592	21/17913	3.22685e-06	0.00123499	0.001132	23200/51761/23250/286410/24/10396/57205	7
GO:0045332	phospholipid translocation	7/592	21/17913	3.22685e-06	0.00123499	0.001132	23200/51761/23250/286410/24/10396/57205	7
GO:0009799	specification of symmetry	16/592	124/17913	3.2997e-06	0.00123499	0.001132	55212/64446/27019/339829/28514/23500/51626/54806/162/123872/90/57545/585/55036/84976/200894	16
GO:0003356	regulation of cilium beat frequency	5/592	10/17913	8.51153e-06	0.00292016	0.00267665	339829/583/123872/585/55036	5
GO:1902017	regulation of cilium assembly	10/592	55/17913	1.10191e-05	0.00348968	0.00319867	1540/9662/8814/9474/9696/8558/51626/170690/585/23300	10
GO:1905515	non-motile cilium assembly	9/592	49/17913	2.78932e-05	0.0082026	0.00751859	55212/84902/9662/583/582/57545/585/23300/200894	9
GO:0097035	regulation of membrane lipid distribution	8/592	39/17913	3.37506e-05	0.00926342	0.00849094	23200/51761/23250/286410/24/10396/57205/6521	8
GO:0003352	regulation of cilium movement	5/592	13/17913	4.00193e-05	0.00991002	0.00908362	339829/583/123872/585/55036	5
GO:0043473	pigmentation	12/592	91/17913	4.42816e-05	0.00991002	0.00908362	538/56999/55212/8455/8907/80070/583/967/26258/585/8943/55330	12
GO:0003341	cilium movement	9/592	52/17913	4.57348e-05	0.00991002	0.00908362	64446/27019/26074/339829/583/123872/585/55036/89876	9
GO:0035082	axoneme assembly	9/592	52/17913	4.57348e-05	0.00991002	0.00908362	64446/27019/374407/83544/339829/583/123872/57545/55036	9
GO:0001578	microtubule bundle formation	11/592	78/17913	4.88622e-05	0.0100583	0.00921952	64446/27019/6249/374407/83544/339829/583/8086/123872/57545/55036	11
GO:0035023	regulation of Rho protein signal transduction	14/592	124/17913	6.11385e-05	0.0119861	0.0109865	115557/27237/23365/9639/10276/604/23268/26084/8874/9459/57679/50649/9828/64283	14
GO:0031570	DNA integrity checkpoint	15/592	141/17913	6.74682e-05	0.0126258	0.0115729	472/29086/4850/84142/57472/8318/6790/545/84446/29883/990/1763/4848/641/4849	15
GO:0044282	small molecule catabolic process	29/592	404/17913	8.21088e-05	0.0146975	0.0134719	8310/51380/10327/80150/2571/225/875/1384/51816/57016/32/224/2990/8604/622/11112/1491/138199/23600/10295/51084/51071/6898/7920/2572/66002/36/23576/3295	29
GO:0030199	collagen fibril organization	8/592	45/17913	9.93241e-05	0.0167806	0.0153812	538/1311/9508/4921/9509/1303/150356/140766	8
GO:1902547	regulation of cellular response to vascular endothelial growth factor stimulus	6/592	24/17913	0.000102793	0.0167806	0.0153812	9508/153090/967/25960/81792/28514	6
GO:0016358	dendrite development	19/592	216/17913	0.000105974	0.0167806	0.0153812	1952/153090/1630/9231/55619/2182/10059/1020/102/57492/585/1501/23191/23316/29882/1523/655/238/991	19
GO:0070286	axonemal dynein complex assembly	6/592	25/17913	0.0001315	0.0200514	0.0183793	64446/27019/83544/339829/123872/55036	6
GO:0033059	cellular pigmentation	8/592	47/17913	0.000136728	0.0201039	0.0184274	55212/8907/583/967/26258/585/8943/55330	8
GO:0006260	DNA replication	21/592	260/17913	0.000157563	0.0223685	0.0205032	472/3980/8208/1025/43/604/11232/9093/580/5426/5427/5422/3981/8318/545/146059/990/23649/1763/641/5518	21
GO:0035646	endosome to melanosome transport	4/592	10/17913	0.000211544	0.0265859	0.0243689	8907/967/26258/8943	4
GO:0043485	endosome to pigment granule transport	4/592	10/17913	0.000211544	0.0265859	0.0243689	8907/967/26258/8943	4
GO:0048757	pigment granule maturation	4/592	10/17913	0.000211544	0.0265859	0.0243689	8907/967/26258/8943	4
GO:0006487	protein N-linked glycosylation	9/592	63/17913	0.000213101	0.0265859	0.0243689	79947/56052/85365/29929/22845/5238/79868/8813/144245	9
GO:0015914	phospholipid transport	9/592	64/17913	0.000240821	0.0291606	0.0267289	23200/9619/51761/23250/286410/24/10396/26154/57205	9
GO:0007266	Rho protein signal transduction	15/592	159/17913	0.000259694	0.0294112	0.0269587	115557/27237/23365/9639/10276/604/9620/23268/26084/8874/9459/57679/50649/9828/64283	15
GO:0043112	receptor metabolic process	16/592	177/17913	0.000267365	0.0294112	0.0269587	948/81573/157/43/6900/634/26119/967/116985/1020/57679/54806/4043/10330/10564/1213	16
GO:0015748	organophosphate ester transport	11/592	94/17913	0.000269471	0.0294112	0.0269587	23200/9619/51761/85320/23250/286410/24/10396/26154/57205/9197	11
GO:0003143	embryonic heart tube morphogenesis	9/592	65/17913	0.000271466	0.0294112	0.0269587	55212/339829/28514/54806/123872/90/585/55036/200894	9
GO:0046578	regulation of Ras protein signal transduction	18/592	215/17913	0.00029461	0.0309974	0.0284125	115557/27237/23365/9639/10276/153090/604/57221/23268/26084/8874/9459/57679/50649/9828/64283/9267/10564	18
GO:0000075	cell cycle checkpoint	17/592	197/17913	0.000302084	0.0309974	0.0284125	472/29086/4850/84142/57472/51143/8318/6790/545/84446/29883/990/1763/4848/991/641/4849	17
GO:0050667	homocysteine metabolic process	4/592	11/17913	0.000323752	0.0309974	0.0284125	875/1800/1491/1373	4
GO:1904321	response to forskolin	4/592	11/17913	0.000323752	0.0309974	0.0284125	114/196/112/111	4
GO:1904322	cellular response to forskolin	4/592	11/17913	0.000323752	0.0309974	0.0284125	114/196/112/111	4
GO:0000226	microtubule cytoskeleton organization	30/592	460/17913	0.000332752	0.031135	0.0285387	1062/9639/64446/27019/6900/6249/374407/83544/1540/4287/9662/339829/9793/402/583/23113/9696/1020/6790/8086/9857/123872/84446/57545/585/55036/9024/991/5518/1213	30
GO:0007264	small GTPase mediated signal transduction	30/592	465/17913	0.000398633	0.0364705	0.0334292	115557/27237/23365/23348/9639/10276/153090/604/9093/57221/9620/23268/154796/26084/8874/1793/9459/55619/1795/23607/116985/57679/50649/9828/23191/8315/28988/64283/9267/10564	30
GO:0009063	cellular amino acid catabolic process	12/592	115/17913	0.000422403	0.0367247	0.0336622	51380/80150/2571/875/11112/1491/138199/10295/6898/2572/36/23576	12
GO:0072329	monocarboxylic acid catabolic process	12/592	115/17913	0.000422403	0.0367247	0.0336622	8310/10327/80150/225/1384/32/224/23600/51084/7920/66002/3295	12
GO:1900006	positive regulation of dendrite development	9/592	69/17913	0.000428172	0.0367247	0.0336622	153090/9231/10059/23191/23316/29882/1523/655/238	9
GO:0009101	glycoprotein biosynthetic process	22/592	302/17913	0.000472509	0.0381808	0.0349969	538/22856/50515/54480/79947/56052/85365/166012/53947/659/29929/145173/22845/5238/79868/8813/91949/144245/135152/79586/84002/27161	22
GO:0043476	pigment accumulation	4/592	12/17913	0.00047297	0.0381808	0.0349969	8907/967/26258/8943	4
GO:0043482	cellular pigment accumulation	4/592	12/17913	0.00047297	0.0381808	0.0349969	8907/967/26258/8943	4
GO:0044458	motile cilium assembly	5/592	21/17913	0.000508026	0.040222	0.0368679	339829/123872/57545/55036/23300	5
GO:0015711	organic anion transport	28/592	430/17913	0.000532829	0.0406413	0.0372522	84889/23200/9619/948/51761/85320/5565/10165/23250/286410/11136/320/634/24/83697/32/10396/846/2182/8604/26154/2180/6522/57205/9197/6542/6521/1468	28
GO:0006790	sulfur compound metabolic process	24/592	346/17913	0.000540798	0.0406413	0.0372522	51380/22856/10327/50515/54480/7923/875/102724560/84191/166012/1800/55748/32/2182/1491/2180/79586/3141/6319/10380/1468/1373/3295/686	24
GO:0000289	nuclear-transcribed mRNA poly(A) tail shortening	6/592	32/17913	0.000552808	0.0406413	0.0372522	4850/57472/29883/4848/27161/4849	6
GO:0050931	pigment cell differentiation	6/592	32/17913	0.000552808	0.0406413	0.0372522	56999/8907/80070/967/26258/8943	6
GO:0044272	sulfur compound biosynthetic process	16/592	190/17913	0.00058894	0.0418606	0.0383699	51380/22856/10327/50515/54480/7923/875/102724560/166012/55748/32/2182/1491/2180/79586/6319	16
GO:0009100	glycoprotein metabolic process	25/592	369/17913	0.000589729	0.0418606	0.0383699	538/22856/56999/50515/54480/79947/56052/85365/166012/53947/659/29929/145173/81792/22845/5238/79868/8813/91949/144245/135152/79586/84002/267/27161	25
GO:0000082	G1/S transition of mitotic cell cycle	20/592	269/17913	0.000652153	0.0434829	0.0398569	472/4850/5426/5427/5422/57472/1021/8558/8318/6790/91/90/29883/990/23649/4848/1022/123879/1654/4849	20
GO:0072401	signal transduction involved in DNA integrity checkpoint	9/592	73/17913	0.00065267	0.0434829	0.0398569	472/29086/4850/84142/57472/6790/29883/4848/4849	9
GO:0072422	signal transduction involved in DNA damage checkpoint	9/592	73/17913	0.00065267	0.0434829	0.0398569	472/29086/4850/84142/57472/6790/29883/4848/4849	9
GO:0036158	outer dynein arm assembly	4/592	13/17913	0.000665393	0.0434829	0.0398569	64446/27019/83544/123872	4
GO:0061478	response to platelet aggregation inhibitor	4/592	13/17913	0.000665393	0.0434829	0.0398569	114/196/112/111	4
GO:0001947	heart looping	8/592	59/17913	0.000681344	0.0438296	0.0401746	55212/339829/28514/54806/123872/585/55036/200894	8
GO:0050773	regulation of dendrite development	13/592	139/17913	0.000711924	0.0450181	0.041264	153090/1630/9231/10059/1020/102/23191/23316/29882/1523/655/238/991	13
GO:0072395	signal transduction involved in cell cycle checkpoint	9/592	74/17913	0.000721689	0.0450181	0.041264	472/29086/4850/84142/57472/6790/29883/4848/4849	9
GO:0086012	membrane depolarization during cardiac muscle cell action potential	5/592	23/17913	0.000795386	0.0475272	0.0435639	287/775/783/8913/288	5
GO:1900746	regulation of vascular endothelial growth factor signaling pathway	5/592	23/17913	0.000795386	0.0475272	0.0435639	9508/153090/967/25960/28514	5
GO:0035050	embryonic heart tube development	9/592	75/17913	0.000796545	0.0475272	0.0435639	55212/339829/28514/54806/123872/90/585/55036/200894	9

## Sheet: CC
ID	Description	GeneRatio	BgRatio	pvalue	p.adjust	qvalue	geneID	Count
GO:0005930	axoneme	15/611	100/18678	8.57996e-07	0.000166211	0.000138252	64446/27019/26074/374407/83544/339829/22863/9474/22832/51626/123872/55036/89876/200894/10564	15
GO:0044441	ciliary part	34/611	415/18678	9.48627e-07	0.000166211	0.000138252	55212/51761/64446/27019/26074/374407/83544/1540/84902/24/339829/8814/583/80184/9231/582/22863/9474/9696/22832/23002/8558/1260/51626/84871/54806/123872/57545/585/55036/89876/200894/8573/10564	34
GO:0097014	ciliary plasm	15/611	101/18678	9.77711e-07	0.000166211	0.000138252	64446/27019/26074/374407/83544/339829/22863/9474/22832/51626/123872/55036/89876/200894/10564	15
GO:0032838	plasma membrane bounded cell projection cytoplasm	18/611	181/18678	2.85849e-05	0.00364457	0.0030315	64446/27019/26074/374407/83544/339829/22863/9474/22832/26258/51626/123872/55036/89876/200894/8943/55330/10564	18
GO:0005813	centrosome	33/611	473/18678	3.92004e-05	0.00399844	0.00332584	9639/55212/8999/6249/25853/729440/1540/84902/9662/9150/9793/402/80184/582/1783/84516/9696/22832/57679/1021/51143/8318/51626/6790/54806/8086/9857/84446/585/9024/8881/991/51164	33
GO:0044447	axoneme part	7/611	31/18678	5.1356e-05	0.00436526	0.00363096	64446/27019/26074/83544/22832/89876/10564	7
GO:0030014	CCR4-NOT complex	5/611	16/18678	0.000119254	0.00868851	0.00722698	4850/57472/29883/4848/4849	5
GO:0031461	cullin-RING ubiquitin ligase complex	13/611	124/18678	0.000213495	0.0136103	0.0113209	55827/25853/23113/9681/55070/64682/9730/83892/51434/8816/29882/8881/991	13
GO:0031252	cell leading edge	26/611	384/18678	0.000402312	0.0215852	0.0179543	538/286/87/11151/6249/660/9847/3983/154796/26084/8874/26047/9459/55604/4163/23607/1020/57679/1021/50649/23191/28988/30817/54518/10094/9564	26
GO:0001726	ruffle	15/611	168/18678	0.000423239	0.0215852	0.0179543	87/6249/660/9847/154796/26084/8874/23607/57679/1021/50649/23191/28988/30817/9564	15
GO:0005680	anaphase-promoting complex	5/611	21/18678	0.000485074	0.0224898	0.0187067	64682/51434/29882/8881/991	5
GO:0099568	cytoplasmic region	26/611	402/18678	0.000796105	0.0327652	0.0272536	2571/11151/64446/27019/26074/374407/83544/9847/339829/8874/2035/22863/9474/22832/26258/51626/123872/6521/55036/28988/89876/200894/8943/55330/51164/10564	26
GO:0034045	phagophore assembly site membrane	4/611	14/18678	0.000873538	0.0327652	0.0272536	55102/22863/9474/9140	4
GO:1902911	protein kinase complex	9/611	77/18678	0.000899437	0.0327652	0.0272536	1025/5565/51719/1020/1021/91/90/219771/1022	9
GO:0016323	basolateral plasma membrane	16/611	201/18678	0.000972018	0.0330486	0.0274893	538/286/8754/287/114/23705/634/26119/2035/659/846/288/6522/6521/84976/8573	16
GO:0015629	actin cytoskeleton	27/611	432/18678	0.00106072	0.0338106	0.0281231	10699/1612/87/11151/114/4921/9093/85365/200539/3983/154796/118/55604/55860/9696/23607/23002/10677/28988/1613/84448/8573/55917/51164/10094/9564/1266	27
GO:0000151	ubiquitin ligase complex	17/611	224/18678	0.00116098	0.034485	0.0286841	55827/25853/580/23113/9681/55070/64682/9730/83892/51434/8816/8315/29882/8881/991/10273/54165	17
GO:1902554	serine/threonine protein kinase complex	8/611	65/18678	0.00122363	0.034485	0.0286841	1025/51719/1020/1021/91/90/219771/1022	8
GO:0098793	presynapse	27/611	438/18678	0.00129734	0.034485	0.0286841	8938/8448/53942/2571/114/30818/8447/320/23268/1644/783/8745/10396/492/846/10059/26258/9829/1020/102/27255/84446/23191/2572/23312/8573/85445	27
GO:0000152	nuclear ubiquitin ligase complex	6/611	38/18678	0.00135235	0.034485	0.0286841	580/64682/51434/29882/8881/991	6
GO:0032588	trans-Golgi network membrane	9/611	85/18678	0.00182333	0.0425475	0.0353904	8938/8907/10466/8905/9382/157807/91949/162/1213	9
GO:0031253	cell projection membrane	21/611	317/18678	0.00183538	0.0425475	0.0353904	538/286/948/55212/11136/660/9847/634/24/1800/26047/79901/583/582/8029/1260/50649/585/30817/200894/8573	21
GO:0005912	adherens junction	29/611	496/18678	0.00194481	0.0431241	0.03587	8754/87/575/55827/4921/389813/634/118/8874/402/659/977/9231/28514/23418/102/54806/6522/23191/8751/8573/54518/9267/51164/10094/682/9564/1213/1266	29
GO:0080008	Cul4-RING E3 ubiquitin ligase complex	5/611	29/18678	0.00228115	0.0475578	0.0395579	55827/25853/55070/9730/8816	5
GO:0005814	centriole	11/611	124/18678	0.00251792	0.0475578	0.0395579	84902/9662/80184/9696/22832/84871/6790/54806/9857/585/9731	11
GO:1904813	ficolin-1-rich granule lumen	11/611	124/18678	0.00251792	0.0475578	0.0395579	51719/23412/2990/55860/317/116844/51071/1508/28988/1654/1675	11
GO:0061695	transferase complex, transferring phosphorus-containing groups	14/611	181/18678	0.002571	0.0475578	0.0395579	1025/5565/51719/5426/5427/22863/5422/1020/1021/91/90/1763/219771/1022	14
GO:0098862	cluster of actin-based cell projections	12/611	143/18678	0.00261102	0.0475578	0.0395579	538/87/948/11136/79901/583/10059/8029/2028/64072/257629/112	12
GO:0005884	actin filament	8/611	74/18678	0.00282865	0.0497452	0.0413773	87/11151/9093/154796/55604/23607/1613/10094	8

## Sheet: MF
The GO enrichment of unigenes of VV group (V. velutina).
ID	Description	GeneRatio	BgRatio	pvalue	p.adjust	qvalue	geneID	Count
GO:0004222	metalloendopeptidase activity	21/597	89/16969	2.91773e-12	1.89944e-09	1.63393e-09	11173/8754/56999/9508/9509/80070/91419/140766/8745/649/53616/8038/81792/4185/10939/102/80332/170690/11174/8751/11096	21
GO:0008237	metallopeptidase activity	26/597	153/16969	2.34566e-11	7.63511e-09	6.56784e-09	11173/8754/56999/9508/9509/80070/91419/140766/1800/8745/55748/649/53616/8038/81792/4185/10939/102/80332/2028/84871/170690/290/11174/8751/11096	26
GO:0004175	endopeptidase activity	32/597	322/16969	1.29953e-07	2.71233e-05	2.33319e-05	10699/11173/8754/56999/9508/1506/9509/80070/91419/140766/8745/649/53616/8038/81792/64063/23473/4185/10939/102/80332/1504/170690/11174/1508/8751/11096/843/11330/8192/1373/1675	32
GO:0017048	Rho GTPase binding	20/597	146/16969	1.99613e-07	2.71233e-05	2.33319e-05	115557/27237/23365/538/9639/10276/23268/26084/8874/1793/9459/1795/23002/57679/23500/50649/23191/64283/1613/1730	20
GO:0005089	Rho guanyl-nucleotide exchange factor activity	14/597	73/16969	2.08321e-07	2.71233e-05	2.33319e-05	115557/27237/23365/9639/10276/23268/26084/8874/1793/9459/1795/57679/50649/64283	14
GO:0016887	ATPase activity	28/597	280/16969	7.00839e-07	7.3268e-05	6.30263e-05	538/23200/9619/1655/79572/55510/10721/79039/225/29028/24/9416/9429/10396/492/2186/9557/26154/10061/22907/51626/10521/57205/55324/1763/1022/641/1654	28
GO:0042623	ATPase activity, coupled	24/597	218/16969	7.87828e-07	7.3268e-05	6.30263e-05	538/23200/9619/1655/55510/10721/79039/225/24/9416/9429/10396/492/2186/9557/26154/22907/51626/10521/57205/1763/1022/641/1654	24
GO:0005085	guanyl-nucleotide exchange factor activity	22/597	196/16969	1.63334e-06	0.000132913	0.000114334	115557/27237/23365/23348/9639/10276/57221/23268/160518/414918/26084/8874/1793/9459/55619/1795/57679/50649/9828/64283/9267/10564	22
GO:0003724	RNA helicase activity	9/597	34/16969	1.85457e-06	0.000134147	0.000115395	1655/1662/55510/79039/9416/57062/22907/10521/1654	9
GO:0004386	helicase activity	17/597	128/16969	2.52307e-06	0.000164252	0.000141292	1655/1662/55510/54555/79039/9044/9416/9716/23132/168400/9557/57062/22907/10521/1763/641/1654	17
GO:0005088	Ras guanyl-nucleotide exchange factor activity	16/597	125/16969	8.039e-06	0.000475763	0.000409258	115557/27237/23365/9639/10276/23268/160518/414918/26084/8874/1793/9459/1795/57679/50649/64283	16
GO:0008186	RNA-dependent ATPase activity	7/597	28/16969	4.00162e-05	0.00217088	0.00186742	1655/55510/79039/9416/22907/10521/1654	7
GO:0051020	GTPase binding	32/597	426/16969	4.85314e-05	0.0024303	0.00209058	115557/27237/23365/538/23348/9639/10276/57221/23268/160518/414918/26084/8874/1793/9459/4301/55619/22863/1795/10059/23002/57679/23500/50649/9828/23191/64283/23312/1613/1730/9267/10564	32
GO:0004674	protein serine/threonine kinase activity	28/597	371/16969	0.000131353	0.00610793	0.00525413	472/1612/1025/5565/157/203054/51719/984/91419/255239/673/659/1020/1021/8558/6790/10295/545/91/84446/9730/90/9024/1022/1613/8573/57143/11113	28
GO:0043492	ATPase activity, coupled to movement of substances	10/597	69/16969	0.00014112	0.0061246	0.00526847	538/23200/9619/225/24/9429/10396/492/26154/57205	10
GO:0017016	Ras GTPase binding	25/597	320/16969	0.000174845	0.00707819	0.00608876	115557/27237/23365/538/9639/10276/23268/160518/414918/26084/8874/1793/9459/4301/1795/10059/23002/57679/23500/50649/23191/64283/23312/1613/1730	25
GO:0004004	ATP-dependent RNA helicase activity	6/597	25/16969	0.000184837	0.00707819	0.00608876	1655/55510/79039/9416/22907/1654	6
GO:0016595	glutamate binding	4/597	10/16969	0.000268896	0.00972508	0.00836566	2571/2572/9731/1373	4
GO:0031267	small GTPase binding	25/597	333/16969	0.000321099	0.0110019	0.00946397	115557/27237/23365/538/9639/10276/23268/160518/414918/26084/8874/1793/9459/4301/1795/10059/23002/57679/23500/50649/23191/64283/23312/1613/1730	25
GO:0017124	SH3 domain binding	13/597	122/16969	0.000363989	0.0118478	0.0101917	8754/153090/1793/8038/1795/23607/9829/102/8030/7159/8751/11113/9564	13
GO:0031072	heat shock protein binding	12/597	108/16969	0.00041344	0.0121608	0.0104609	9093/1616/317/1020/196/3300/23234/7266/10273/7917/22826/10598	12
GO:0008026	ATP-dependent helicase activity	8/597	52/16969	0.000429645	0.0121608	0.0104609	1655/55510/79039/9416/9557/22907/641/1654	8
GO:0070035	purine NTP-dependent helicase activity	8/597	52/16969	0.000429645	0.0121608	0.0104609	1655/55510/79039/9416/9557/22907/641/1654	8
GO:0005178	integrin binding	12/597	113/16969	0.000625098	0.0169558	0.0145856	1311/8754/87/8745/53616/977/846/4185/102/7045/8751/11096	12
GO:0003777	microtubule motor activity	7/597	43/16969	0.000689427	0.0179527	0.0154432	1062/64446/1783/51143/51626/10513/585	7
GO:0030170	pyridoxal phosphate binding	7/597	44/16969	0.000795354	0.0199144	0.0171307	51380/2571/875/1644/1491/6898/2572	7
GO:0016829	lyase activity	15/597	168/16969	0.000886996	0.0212442	0.0182746	51380/10721/2571/114/875/102724560/4881/8846/1644/1491/51071/2572/112/111/3295	15
GO:0070279	vitamin B6 binding	7/597	45/16969	0.000913731	0.0212442	0.0182746	51380/2571/875/1644/1491/6898/2572	7
GO:0005319	lipid transporter activity	11/597	103/16969	0.000992786	0.0222863	0.019171	23200/9619/347/64801/57476/634/24/26154/23461/57655/57205	11
GO:0042626	ATPase activity, coupled to transmembrane movement of substances	8/597	62/16969	0.00141956	0.0308045	0.0264985	538/9619/225/24/9429/10396/492/26154	8
GO:0005200	structural constituent of cytoskeleton	9/597	77/16969	0.0014891	0.0311729	0.0268154	286/287/2035/375790/23607/288/8030/51412/10094	9
GO:0016597	amino acid binding	7/597	49/16969	0.00153231	0.0311729	0.0268154	2571/1644/846/6898/2572/9731/1373	7
GO:0019842	vitamin binding	12/597	128/16969	0.00186638	0.0368187	0.031672	51380/2571/875/1644/32/55526/1491/8029/1621/3141/6898/2572	12
GO:0050662	coenzyme binding	19/597	257/16969	0.00192679	0.0368924	0.0317354	8310/51380/2571/7923/875/150209/1644/32/55526/8540/11112/1491/51084/1621/3141/6898/9131/2572/36	19
GO:0030507	spectrin binding	5/597	27/16969	0.00224979	0.041846	0.0359966	286/287/118/2035/288	5
GO:0016849	phosphorus-oxygen lyase activity	4/597	17/16969	0.0025041	0.0442466	0.0380616	114/4881/112/111	4
GO:0015399	primary active transmembrane transporter activity	8/597	68/16969	0.00258275	0.0442466	0.0380616	538/9619/225/24/9429/10396/492/26154	8
GO:0015405	P-P-bond-hydrolysis-driven transmembrane transporter activity	8/597	68/16969	0.00258275	0.0442466	0.0380616	538/9619/225/24/9429/10396/492/26154	8
