# Supplementary material for: Transcriptome profiling of venom gland from wasp species: de novo assembly, functional annotation, and discovery of molecular markers
Source: BMC Genomics. 2020 Jun 24;21:427. doi: 10.1186/s12864-020-06851-0 (PMC7315503; doi:10.1186/s12864-020-06851-0)
Supplement: Supplementary file 6 — Additional file 6 The GO enrichment of unigenes from venom gland of V. analis fabricius. [file 12864_2020_6851_MOESM6_ESM.xls]

## Sheet: BP
ID	Description	GeneRatio	BgRatio	pvalue	p.adjust	qvalue	geneID	Count
GO:0044782	cilium organization	32/587	346/17913	1.38476e-07	0.000440924	0.000403995	27019/339829/84902/8814/64446/55212/9662/83544/55036/374407/9474/1540/51626/9793/117178/23300/9696/10677/22832/8558/1951/54806/582/583/57545/3983/80184/26074/200894/585/123872/5518	32
GO:0060271	cilium assembly	31/587	335/17913	2.14771e-07	0.000440924	0.000403995	27019/339829/84902/8814/64446/55212/9662/83544/55036/374407/9474/1540/51626/9793/117178/23300/9696/10677/22832/8558/1951/54806/582/583/57545/3983/80184/200894/585/123872/5518	31
GO:0007368	determination of left/right symmetry	16/587	114/17913	9.50638e-07	0.00114945	0.00105318	27019/339829/64446/55212/55036/51626/28514/54806/23500/57545/162/84976/200894/585/90/123872	16
GO:0006488	dolichol-linked oligosaccharide biosynthetic process	7/587	19/17913	1.39972e-06	0.00114945	0.00105318	22845/79947/85365/29929/79868/144245/56052	7
GO:0006490	oligosaccharide-lipid intermediate biosynthetic process	7/587	19/17913	1.39972e-06	0.00114945	0.00105318	22845/79947/85365/29929/79868/144245/56052	7
GO:0009855	determination of bilateral symmetry	16/587	123/17913	2.65752e-06	0.00139174	0.00127517	27019/339829/64446/55212/55036/51626/28514/54806/23500/57545/162/84976/200894/585/90/123872	16
GO:0009799	specification of symmetry	16/587	124/17913	2.96036e-06	0.00139174	0.00127517	27019/339829/64446/55212/55036/51626/28514/54806/23500/57545/162/84976/200894/585/90/123872	16
GO:0034204	lipid translocation	7/587	21/17913	3.05057e-06	0.00139174	0.00127517	23200/51761/286410/24/10396/57205/23250	7
GO:0045332	phospholipid translocation	7/587	21/17913	3.05057e-06	0.00139174	0.00127517	23200/51761/286410/24/10396/57205/23250	7
GO:0003356	regulation of cilium beat frequency	5/587	10/17913	8.16666e-06	0.00335323	0.00307238	339829/55036/583/585/123872	5
GO:1905515	non-motile cilium assembly	9/587	49/17913	2.60952e-05	0.00856524	0.00784786	84902/55212/9662/23300/582/583/57545/200894/585	9
GO:0016054	organic acid catabolic process	22/587	250/17913	2.71184e-05	0.00856524	0.00784786	51380/8310/1384/80150/224/1491/875/10327/2572/7920/11112/6898/2571/51084/23600/10295/138199/36/2990/23576/32/3295	22
GO:0046395	carboxylic acid catabolic process	22/587	250/17913	2.71184e-05	0.00856524	0.00784786	51380/8310/1384/80150/224/1491/875/10327/2572/7920/11112/6898/2571/51084/23600/10295/138199/36/2990/23576/32/3295	22
GO:0016358	dendrite development	20/587	216/17913	3.02538e-05	0.00869692	0.00796851	1952/23191/1630/55619/9231/114788/10059/2182/153090/102/57492/655/1523/23316/1020/585/1501/991/29882/238	20
GO:0097035	regulation of membrane lipid distribution	8/587	39/17913	3.17715e-05	0.00869692	0.00796851	23200/51761/286410/24/10396/6521/57205/23250	8
GO:0003352	regulation of cilium movement	5/587	13/17913	3.84251e-05	0.00925344	0.00847842	339829/55036/583/585/123872	5
GO:0043473	pigmentation	12/587	91/17913	4.07926e-05	0.00925344	0.00847842	56999/8907/8455/538/55212/26258/967/80070/583/55330/585/8943	12
GO:0003341	cilium movement	9/587	52/17913	4.28191e-05	0.00925344	0.00847842	27019/339829/64446/55036/583/26074/585/89876/123872	9
GO:0035082	axoneme assembly	9/587	52/17913	4.28191e-05	0.00925344	0.00847842	27019/339829/64446/83544/55036/374407/583/57545/123872	9
GO:0001578	microtubule bundle formation	11/587	78/17913	4.52551e-05	0.00929087	0.00851272	27019/339829/64446/83544/55036/374407/6249/583/57545/8086/123872	11
GO:0035023	regulation of Rho protein signal transduction	14/587	124/17913	5.58214e-05	0.0109144	0.0100003	115557/23365/10276/27237/604/8874/26084/64283/9828/9459/57679/23268/50649/9826	14
GO:0031570	DNA integrity checkpoint	15/587	141/17913	6.13357e-05	0.0114475	0.0104887	472/84446/84142/1763/8318/29086/57472/6790/29883/641/545/990/4848/4850/4849	15
GO:1902017	regulation of cilium assembly	9/587	55/17913	6.78139e-05	0.0121063	0.0110923	8814/9662/9474/1540/51626/23300/9696/8558/585	9
GO:0046578	regulation of Ras protein signal transduction	19/587	215/17913	8.91922e-05	0.0152593	0.0139813	115557/23365/10276/27237/604/57221/8874/26084/64283/117178/9828/9459/153090/57679/23268/50649/9826/9267/10564	19
GO:0030199	collagen fibril organization	8/587	45/17913	9.36394e-05	0.0153793	0.0140913	140766/538/9509/150356/9508/4921/1311/1303	8
GO:1902547	regulation of cellular response to vascular endothelial growth factor stimulus	6/587	24/17913	9.81011e-05	0.0154924	0.0141949	81792/9508/967/28514/153090/25960	6
GO:0070286	axonemal dynein complex assembly	6/587	25/17913	0.000125528	0.018912	0.017328	27019/339829/64446/83544/55036/123872	6
GO:0033059	cellular pigmentation	8/587	47/17913	0.000128966	0.018912	0.017328	8907/55212/26258/967/583/55330/585/8943	8
GO:0006260	DNA replication	21/587	260/17913	0.000140231	0.0198548	0.0181919	8208/3980/472/604/43/5427/580/3981/23649/1763/5422/8318/11232/1025/5426/641/545/990/9093/146059/5518	21
GO:0007264	small GTPase mediated signal transduction	31/587	465/17913	0.00015593	0.0213416	0.0195541	115557/23191/23365/10276/55619/23348/27237/604/9620/57221/8874/26084/154796/64283/117178/1795/9828/1793/9459/23607/153090/57679/23268/116985/28988/50649/9826/9093/9267/8315/10564	31
GO:0050773	regulation of dendrite development	14/587	139/17913	0.000191984	0.02402	0.0220083	23191/1630/9231/114788/10059/153090/102/655/1523/23316/1020/991/29882/238	14
GO:0006487	protein N-linked glycosylation	9/587	63/17913	0.000200065	0.02402	0.0220083	22845/79947/5238/85365/29929/79868/8813/144245/56052	9
GO:0035646	endosome to melanosome transport	4/587	10/17913	0.000204749	0.02402	0.0220083	8907/26258/967/8943	4
GO:0043485	endosome to pigment granule transport	4/587	10/17913	0.000204749	0.02402	0.0220083	8907/26258/967/8943	4
GO:0048757	pigment granule maturation	4/587	10/17913	0.000204749	0.02402	0.0220083	8907/26258/967/8943	4
GO:0015914	phospholipid transport	9/587	64/17913	0.000226146	0.0257932	0.0236329	23200/51761/286410/9619/26154/24/10396/57205/23250	9
GO:0007266	Rho protein signal transduction	15/587	159/17913	0.000237192	0.0261745	0.0239822	115557/23365/10276/27237/604/9620/8874/26084/64283/9828/9459/57679/23268/50649/9826	15
GO:0043112	receptor metabolic process	16/587	177/17913	0.000243218	0.0261745	0.0239822	948/634/6900/26119/43/81573/967/57679/54806/116985/1020/157/10330/4043/1213/10564	16
GO:0015748	organophosphate ester transport	11/587	94/17913	0.000250594	0.0261745	0.0239822	85320/23200/51761/286410/9619/26154/24/10396/9197/57205/23250	11
GO:0003143	embryonic heart tube morphogenesis	9/587	65/17913	0.000254988	0.0261745	0.0239822	339829/55212/55036/28514/54806/200894/585/90/123872	9
GO:0000075	cell cycle checkpoint	17/587	197/17913	0.000273842	0.0274243	0.0251274	472/51143/84446/84142/1763/8318/29086/57472/6790/29883/641/991/545/990/4848/4850/4849	17
GO:0000226	microtubule cytoskeleton organization	30/587	460/17913	0.000288581	0.0282122	0.0258493	27019/339829/6900/402/64446/9662/83544/55036/374407/1540/6249/1062/9793/117178/9696/84446/9024/23113/583/57545/1020/9857/4287/585/6790/991/8086/1213/123872/5518	30
GO:0050667	homocysteine metabolic process	4/587	11/17913	0.000313424	0.0285982	0.026203	1491/875/1800/1373	4
GO:1904321	response to forskolin	4/587	11/17913	0.000313424	0.0285982	0.026203	196/112/114/111	4
GO:1904322	cellular response to forskolin	4/587	11/17913	0.000313424	0.0285982	0.026203	196/112/114/111	4
GO:0009063	cellular amino acid catabolic process	12/587	115/17913	0.000391511	0.0337346	0.0309092	51380/80150/1491/875/2572/11112/6898/2571/10295/138199/36/23576	12
GO:0044282	small molecule catabolic process	27/587	404/17913	0.000392238	0.0337346	0.0309092	51380/8310/1384/80150/8604/224/1491/875/10327/2572/51816/57016/7920/622/11112/6898/2571/51071/51084/23600/10295/138199/36/2990/23576/32/3295	27
GO:0001505	regulation of neurotransmitter levels	23/587	321/17913	0.000397643	0.0337346	0.0309092	8938/132949/8448/8447/948/590/538/1644/43/26258/783/2572/320/84446/2717/10059/2571/1020/6542/8573/1103/1373/23576	23
GO:1900006	positive regulation of dendrite development	9/587	69/17913	0.00040258	0.0337346	0.0309092	23191/9231/10059/153090/655/1523/23316/29882/238	9
GO:0009101	glycoprotein biosynthetic process	22/587	302/17913	0.00042151	0.0346144	0.0317153	22856/22845/79947/5238/50515/53947/538/54480/85365/145173/91949/29929/79868/659/8813/79586/135152/144245/56052/166012/27161/84002	22
GO:0007265	Ras protein signal transduction	23/587	324/17913	0.00045304	0.0354752	0.032504	115557/23191/23365/10276/27237/604/9620/57221/8874/26084/64283/117178/9828/9459/153090/57679/23268/28988/50649/9826/9267/8315/10564	23
GO:0043476	pigment accumulation	4/587	12/17913	0.000457986	0.0354752	0.032504	8907/26258/967/8943	4
GO:0043482	cellular pigment accumulation	4/587	12/17913	0.000457986	0.0354752	0.032504	8907/26258/967/8943	4
GO:0015711	organic anion transport	28/587	430/17913	0.000466551	0.0354752	0.032504	85320/23200/84889/51761/286410/948/9619/8604/5565/634/1468/26154/83697/846/320/24/11136/10165/10396/2182/6522/9197/6521/6542/57205/2180/23250/32	28
GO:0006790	sulfur compound metabolic process	24/587	346/17913	0.000479609	0.035805	0.0328061	22856/51380/50515/1491/1468/875/102724560/1800/7923/84191/54480/10327/2182/79586/2180/55748/166012/1373/3141/6319/32/10380/3295/686	24
GO:0044458	motile cilium assembly	5/587	21/17913	0.000488705	0.0358325	0.0328314	339829/55036/23300/57545/123872	5
GO:0009100	glycoprotein metabolic process	25/587	369/17913	0.000521613	0.0361728	0.0331432	56999/22856/22845/79947/5238/50515/53947/538/81792/54480/85365/145173/91949/29929/79868/659/8813/79586/135152/144245/56052/267/166012/27161/84002	25
GO:0000289	nuclear-transcribed mRNA poly(A) tail shortening	6/587	32/17913	0.000528585	0.0361728	0.0331432	57472/29883/27161/4848/4850/4849	6
GO:0030261	chromosome condensation	6/587	32/17913	0.000528585	0.0361728	0.0331432	54892/1677/64151/23310/9131/23397	6
GO:0050931	pigment cell differentiation	6/587	32/17913	0.000528585	0.0361728	0.0331432	56999/8907/26258/967/80070/8943	6
GO:0044272	sulfur compound biosynthetic process	16/587	190/17913	0.000537547	0.0361831	0.0331526	22856/51380/50515/1491/875/102724560/7923/54480/10327/2182/79586/2180/55748/166012/6319/32	16
GO:0072401	signal transduction involved in DNA integrity checkpoint	9/587	73/17913	0.000614267	0.0400346	0.0366816	472/84142/29086/57472/6790/29883/4848/4850/4849	9
GO:0072422	signal transduction involved in DNA damage checkpoint	9/587	73/17913	0.000614267	0.0400346	0.0366816	472/84142/29086/57472/6790/29883/4848/4850/4849	9
GO:0036158	outer dynein arm assembly	4/587	13/17913	0.000644458	0.0400998	0.0367413	27019/64446/83544/123872	4
GO:0061478	response to platelet aggregation inhibitor	4/587	13/17913	0.000644458	0.0400998	0.0367413	196/112/114/111	4
GO:0001947	heart looping	8/587	59/17913	0.000644566	0.0400998	0.0367413	339829/55212/55036/28514/54806/200894/585/123872	8
GO:0072395	signal transduction involved in cell cycle checkpoint	9/587	74/17913	0.000679393	0.0416356	0.0381485	472/84142/29086/57472/6790/29883/4848/4850/4849	9
GO:0043312	neutrophil degranulation	30/587	485/17913	0.000691584	0.0417594	0.0382619	23200/23191/948/317/634/8907/23317/23412/51143/51719/353/967/51816/8804/2717/116844/10396/102/51071/28988/80184/79895/1675/1118/2990/1508/55860/23250/1654/290	30
GO:0035050	embryonic heart tube development	9/587	75/17913	0.000750047	0.043536	0.0398897	339829/55212/55036/28514/54806/200894/585/90/123872	9
GO:0002283	neutrophil activation involved in immune response	30/587	488/17913	0.000763594	0.043536	0.0398897	23200/23191/948/317/634/8907/23317/23412/51143/51719/353/967/51816/8804/2717/116844/10396/102/51071/28988/80184/79895/1675/1118/2990/1508/55860/23250/1654/290	30
GO:0086012	membrane depolarization during cardiac muscle cell action potential	5/587	23/17913	0.000765491	0.043536	0.0398897	287/775/783/288/8913	5
GO:1900746	regulation of vascular endothelial growth factor signaling pathway	5/587	23/17913	0.000765491	0.043536	0.0398897	9508/967/28514/153090/25960	5
GO:0051056	regulation of small GTPase mediated signal transduction	22/587	316/17913	0.00077402	0.043536	0.0398897	115557/23365/10276/27237/604/57221/8874/26084/154796/64283/117178/9828/9459/23607/153090/57679/23268/116985/50649/9826/9267/10564	22
GO:0033151	V(D)J recombination	4/587	14/17913	0.000878975	0.0487713	0.0446865	472/3981/9730/64919	4

## Sheet: CC
ID	Description	GeneRatio	BgRatio	pvalue	p.adjust	qvalue	geneID	Count
GO:0044441	ciliary part	35/607	415/18678	2.83749e-07	0.000143861	0.000120668	27019/339829/51761/84902/8814/64446/9231/55212/83544/55036/374407/9474/1540/51626/117178/9696/24/22863/22832/8558/54806/582/583/57545/84871/80184/26074/8573/200894/585/23002/1260/89876/123872/10564	35
GO:0005930	axoneme	15/607	100/18678	7.90255e-07	0.000152218	0.000127678	27019/339829/64446/83544/55036/374407/9474/51626/22863/22832/26074/200894/89876/123872/10564	15
GO:0097014	ciliary plasm	15/607	101/18678	9.00701e-07	0.000152218	0.000127678	27019/339829/64446/83544/55036/374407/9474/51626/22863/22832/26074/200894/89876/123872/10564	15
GO:0032838	plasma membrane bounded cell projection cytoplasm	18/607	181/18678	2.62221e-05	0.00332365	0.00278782	27019/339829/64446/83544/55036/374407/9474/26258/51626/22863/22832/55330/26074/200894/89876/8943/123872/10564	18
GO:0044447	axoneme part	7/607	31/18678	4.92622e-05	0.00499518	0.00418988	27019/64446/83544/22832/26074/89876/10564	7
GO:0005813	centrosome	32/607	473/18678	8.09227e-05	0.00683797	0.00573557	8999/729440/84902/402/25853/55212/9662/51143/1540/51626/6249/9793/117178/9696/84446/22832/9024/1783/57679/54806/582/84516/9857/80184/8318/585/6790/991/8086/9150/8881/51164	32
GO:0030014	CCR4-NOT complex	5/607	16/18678	0.00011562	0.00837419	0.00702413	57472/29883/4848/4850/4849	5
GO:0031461	cullin-RING ubiquitin ligase complex	13/607	124/18678	0.000200277	0.0126926	0.0106463	55827/25853/8816/23113/55070/9681/64682/9730/991/8881/83892/51434/29882	13
GO:0005680	anaphase-promoting complex	5/607	21/18678	0.000470715	0.0265169	0.022242	64682/991/8881/51434/29882	5
GO:0098793	presynapse	28/607	438/18678	0.000551218	0.0279468	0.0234413	8938/85445/23191/8448/8447/1644/53942/8745/26258/783/492/2572/846/320/84446/10059/10396/30818/102/23312/27255/23268/2571/1020/8573/1103/9829/114	28
GO:0034045	phagophore assembly site membrane	4/607	14/18678	0.000852314	0.0362816	0.0304324	9474/22863/9140/55102	4
GO:1902911	protein kinase complex	9/607	77/18678	0.000858736	0.0362816	0.0304324	130399/5565/51719/1020/219771/1025/1022/90/91	9
GO:0036064	ciliary basal body	11/607	111/18678	0.000976692	0.038091	0.0319501	9231/1540/51626/117178/8558/54806/583/84871/80184/585/23002	11
GO:0000151	ubiquitin ligase complex	17/607	224/18678	0.00108144	0.0391635	0.0328497	55827/25853/8816/580/23113/55070/9681/64682/9730/991/8881/83892/51434/54165/29882/8315/10273	17
GO:1902554	serine/threonine protein kinase complex	8/607	65/18678	0.00117338	0.0396604	0.0332665	130399/51719/1020/219771/1025/1022/90/91	8
GO:0000152	nuclear ubiquitin ligase complex	6/607	38/18678	0.00130761	0.0414348	0.0347548	580/64682/991/8881/51434/29882	6
GO:0099568	cytoplasmic region	25/607	402/18678	0.00156698	0.0457467	0.0383715	27019/339829/11151/64446/83544/55036/374407/9474/26258/8874/51626/22863/22832/2571/28988/6521/55330/26074/200894/9847/89876/8943/123872/10564/51164	25
GO:0032588	trans-Golgi network membrane	9/607	85/18678	0.00174345	0.0457467	0.0383715	8938/8907/157807/8905/10466/91949/162/9382/1213	9
GO:0005912	adherens junction	29/607	496/18678	0.00176519	0.0457467	0.0383715	575/55827/23191/634/402/9231/389813/8874/8751/118/8754/117178/23418/977/54518/4921/28514/682/102/54806/6522/659/10094/8573/1213/9267/51164/9564/1266	29
GO:0031252	cell leading edge	24/607	384/18678	0.0018046	0.0457467	0.0383715	286/23191/11151/538/26047/8874/6249/26084/154796/117178/54518/4163/55604/9459/23607/57679/28988/50649/1020/3983/10094/9847/30817/9564	24
GO:0015629	actin cytoskeleton	26/607	432/18678	0.00201381	0.047648	0.0399663	1612/11151/200539/154796/118/9696/85365/10677/4921/55604/10699/23607/1613/28988/3983/10094/8573/114/84448/23002/55917/9093/55860/51164/9564/1266	26
GO:0080008	Cul4-RING E3 ubiquitin ligase complex	5/607	29/18678	0.00221676	0.047648	0.0399663	55827/25853/8816/55070/9730	5
GO:0005814	centriole	11/607	124/18678	0.00239361	0.047648	0.0399663	84902/9662/9696/22832/54806/84871/9857/80184/585/6790/9731	11
GO:1904813	ficolin-1-rich granule lumen	11/607	124/18678	0.00239361	0.047648	0.0399663	317/23412/51719/116844/51071/28988/1675/2990/1508/55860/1654	11
GO:0061695	transferase complex, transferring phosphorus-containing groups	14/607	181/18678	0.00242252	0.047648	0.0399663	130399/5565/5427/51719/22863/1763/5422/1020/219771/1025/5426/1022/90/91	14
GO:0016323	basolateral plasma membrane	15/607	201/18678	0.00244349	0.047648	0.0399663	286/287/634/26119/538/23705/8754/846/288/6522/659/6521/84976/8573/114	15

## Sheet: MF
The GO enrichment of unigenes of VAF group (V. analis fabricius).
ID	Description	GeneRatio	BgRatio	pvalue	p.adjust	qvalue	geneID	Count
GO:0004222	metalloendopeptidase activity	19/594	89/16969	1.88808e-10	1.21404e-07	1.04341e-07	56999/11173/140766/9509/91419/8745/53616/8751/8754/81792/9508/649/8038/80332/102/4185/80070/11174/10939	19
GO:0008237	metallopeptidase activity	24/594	153/16969	6.85514e-10	2.20393e-07	1.89418e-07	56999/11173/140766/9509/91419/8745/53616/1800/8751/8754/81792/9508/649/8038/80332/102/4185/80070/11174/84871/2028/55748/10939/290	24
GO:0017048	Rho GTPase binding	20/594	146/16969	1.8415e-07	3.14955e-05	2.70691e-05	115557/23191/23365/10276/27237/538/8874/26084/64283/1795/1793/9459/1613/57679/23268/23500/50649/23002/9826/1730	20
GO:0005089	Rho guanyl-nucleotide exchange factor activity	14/594	73/16969	1.95929e-07	3.14955e-05	2.70691e-05	115557/23365/10276/27237/8874/26084/64283/1795/1793/9459/57679/23268/50649/9826	14
GO:0042623	ATPase activity, coupled	24/594	218/16969	7.2037e-07	9.26395e-05	7.96198e-05	23200/55510/9619/27032/10721/9416/538/22907/26154/9429/51626/492/79039/9557/24/10396/10521/1655/2186/1763/57205/641/1022/1654	24
GO:0004175	endopeptidase activity	30/594	322/16969	1.13881e-06	0.000122043	0.000104891	56999/11173/140766/843/9509/91419/1504/64063/8745/53616/11330/8751/8754/81792/9508/649/8038/1506/80332/10699/102/4185/80070/11174/23473/1675/1508/10939/1373/8192	30
GO:0005085	guanyl-nucleotide exchange factor activity	22/594	196/16969	1.50372e-06	0.000138128	0.000118715	115557/23365/10276/55619/23348/27237/57221/8874/26084/414918/64283/1795/9828/1793/9459/160518/57679/23268/50649/9826/9267/10564	22
GO:0003724	RNA helicase activity	9/594	34/16969	1.77905e-06	0.000142991	0.000122895	1662/55510/9416/22907/79039/10521/1655/57062/1654	9
GO:0016887	ATPase activity	27/594	280/16969	2.0305e-06	0.000145068	0.00012468	23200/55510/9619/27032/10721/79572/9416/538/22907/26154/9429/51626/492/79039/9557/24/10396/10061/10521/1655/2186/1763/57205/55324/641/1022/1654	27
GO:0004386	helicase activity	17/594	128/16969	2.35754e-06	0.00015159	0.000130285	1662/55510/54555/23132/9416/22907/9044/9716/79039/9557/10521/1655/1763/641/168400/57062/1654	17
GO:0005088	Ras guanyl-nucleotide exchange factor activity	16/594	125/16969	7.54729e-06	0.000441173	0.00037917	115557/23365/10276/27237/8874/26084/414918/64283/1795/1793/9459/160518/57679/23268/50649/9826	16
GO:0008186	RNA-dependent ATPase activity	7/594	28/16969	3.87511e-05	0.00207641	0.00178459	55510/9416/22907/79039/10521/1655/1654	7
GO:0051020	GTPase binding	32/594	426/16969	4.40794e-05	0.00218023	0.00187382	115557/23191/23365/10276/55619/23348/27237/538/57221/8874/26084/414918/64283/1795/9828/4301/10059/22863/1793/9459/160518/1613/23312/57679/23268/23500/50649/23002/9826/1730/9267/10564	32
GO:0004674	protein serine/threonine kinase activity	28/594	371/16969	0.000120711	0.00554409	0.00476491	472/1612/203054/130399/5565/255239/91419/51719/984/84446/9024/8558/1613/659/1020/9730/10295/8573/157/1025/6790/545/673/1022/90/91/57143/11113	28
GO:0043492	ATPase activity, coupled to movement of substances	10/594	69/16969	0.000135433	0.00580556	0.00498963	23200/9619/27032/538/26154/9429/492/24/10396/57205	10
GO:0017016	Ras GTPase binding	25/594	320/16969	0.000161823	0.00650325	0.00558927	115557/23191/23365/10276/27237/538/8874/26084/414918/64283/1795/4301/10059/1793/9459/160518/1613/23312/57679/23268/23500/50649/23002/9826/1730	25
GO:0004004	ATP-dependent RNA helicase activity	6/594	25/16969	0.000179838	0.0068021	0.00584612	55510/9416/22907/79039/1655/1654	6
GO:0005319	lipid transporter activity	12/594	103/16969	0.000253829	0.00892576	0.00767132	23200/21/9619/634/64801/26154/24/23461/57655/57476/57205/347	12
GO:0016595	glutamate binding	4/594	10/16969	0.000263747	0.00892576	0.00767132	2572/2571/9731/1373	4
GO:0031267	small GTPase binding	25/594	333/16969	0.000297835	0.00957539	0.00822964	115557/23191/23365/10276/27237/538/8874/26084/414918/64283/1795/4301/10059/1793/9459/160518/1613/23312/57679/23268/23500/50649/23002/9826/1730	25
GO:0017124	SH3 domain binding	13/594	122/16969	0.000346914	0.0106222	0.00912932	8751/8754/8038/1795/1793/23607/153090/102/8030/9829/7159/11113/9564	13
GO:0008026	ATP-dependent helicase activity	8/594	52/16969	0.000415476	0.0116153	0.00998283	55510/9416/22907/79039/9557/1655/641/1654	8
GO:0070035	purine NTP-dependent helicase activity	8/594	52/16969	0.000415476	0.0116153	0.00998283	55510/9416/22907/79039/9557/1655/641/1654	8
GO:0003777	microtubule motor activity	7/594	43/16969	0.000669181	0.0179285	0.0154088	64446/51143/51626/1062/1783/10513/585	7
GO:0030170	pyridoxal phosphate binding	7/594	44/16969	0.000772116	0.0198588	0.0170678	51380/1491/1644/875/2572/6898/2571	7
GO:0016829	lyase activity	15/594	168/16969	0.000843014	0.0208484	0.0179183	51380/4881/10721/1491/1644/875/102724560/8846/2572/112/2571/51071/114/111/3295	15
GO:0070279	vitamin B6 binding	7/594	45/16969	0.000887169	0.0211278	0.0181584	51380/1491/1644/875/2572/6898/2571	7
GO:0042626	ATPase activity, coupled to transmembrane movement of substances	8/594	62/16969	0.00137487	0.031252	0.0268598	9619/27032/538/26154/9429/492/24/10396	8
GO:0031072	heat shock protein binding	11/594	108/16969	0.0014095	0.031252	0.0268598	317/196/1020/7266/23234/9093/22826/3300/10273/10598/7917	11
GO:0016597	amino acid binding	7/594	49/16969	0.00148867	0.0319072	0.0274229	1644/2572/846/6898/2571/9731/1373	7
GO:0019842	vitamin binding	12/594	128/16969	0.00178966	0.036577	0.0314364	51380/1491/1644/875/2572/8029/55526/1621/6898/2571/3141/32	12
GO:0050662	coenzyme binding	19/594	257/16969	0.00182032	0.036577	0.0314364	51380/8310/8540/1491/1644/875/150209/7923/2572/55526/1621/11112/6898/2571/51084/36/9131/3141/32	19
GO:0004675	transmembrane receptor protein serine/threonine kinase activity	4/594	16/16969	0.00193312	0.0376665	0.0323728	130399/659/90/91	4
GO:0016849	phosphorus-oxygen lyase activity	4/594	17/16969	0.00245859	0.0447197	0.0384347	4881/112/114/111	4
GO:0015399	primary active transmembrane transporter activity	8/594	68/16969	0.00250374	0.0447197	0.0384347	9619/27032/538/26154/9429/492/24/10396	8
GO:0015405	P-P-bond-hydrolysis-driven transmembrane transporter activity	8/594	68/16969	0.00250374	0.0447197	0.0384347	9619/27032/538/26154/9429/492/24/10396	8
