# Supplementary material for: Transcriptome profiling of venom gland from wasp species: de novo assembly, functional annotation, and discovery of molecular markers
Source: BMC Genomics. 2020 Jun 24;21:427. doi: 10.1186/s12864-020-06851-0 (PMC7315503; doi:10.1186/s12864-020-06851-0)
Supplement: Supplementary file 7 — Additional file 7 The GO enrichment of unigenes from venom gland of V. tropica ducalis. [file 12864_2020_6851_MOESM7_ESM.xls]

## Sheet: BP
The GO enrichment of unigenes of VTD group (V. tropica ducalis).
ID	Description	GeneRatio	BgRatio	pvalue	p.adjust	qvalue	geneID	Count
GO:0044782	cilium organization	32/592	346/17913	1.67685e-07	0.000530464	0.000490762	55212/64446/8814/26074/51626/3983/339829/83544/9662/170690/10677/1540/22832/374407/55036/9793/9696/23300/8558/27019/84902/1951/582/54806/57545/585/80184/200894/123872/9474/117178/5518	32
GO:0060271	cilium assembly	31/592	335/17913	2.5851e-07	0.000530464	0.000490762	55212/64446/8814/51626/3983/339829/83544/9662/170690/10677/1540/22832/374407/55036/9793/9696/23300/8558/27019/84902/1951/582/54806/57545/585/80184/200894/123872/9474/117178/5518	31
GO:0007368	determination of left/right symmetry	16/592	114/17913	1.06241e-06	0.00121588	0.00112488	55212/64446/51626/339829/55036/27019/23500/54806/162/57545/84976/585/28514/200894/123872/90	16
GO:0006488	dolichol-linked oligosaccharide biosynthetic process	7/592	19/17913	1.48134e-06	0.00121588	0.00112488	22845/85365/79947/29929/79868/144245/56052	7
GO:0006490	oligosaccharide-lipid intermediate biosynthetic process	7/592	19/17913	1.48134e-06	0.00121588	0.00112488	22845/85365/79947/29929/79868/144245/56052	7
GO:0009855	determination of bilateral symmetry	16/592	123/17913	2.96293e-06	0.00123109	0.00113895	55212/64446/51626/339829/55036/27019/23500/54806/162/57545/84976/585/28514/200894/123872/90	16
GO:0016054	organic acid catabolic process	24/592	250/17913	3.07784e-06	0.00123109	0.00113895	8310/1384/64902/2572/51380/1491/66002/10295/36/2571/875/2990/80150/11112/138199/51084/3295/32/224/6898/7920/23600/10327/23576	24
GO:0046395	carboxylic acid catabolic process	24/592	250/17913	3.07784e-06	0.00123109	0.00113895	8310/1384/64902/2572/51380/1491/66002/10295/36/2571/875/2990/80150/11112/138199/51084/3295/32/224/6898/7920/23600/10327/23576	24
GO:0034204	lipid translocation	7/592	21/17913	3.22685e-06	0.00123109	0.00113895	23200/23250/24/10396/51761/57205/286410	7
GO:0045332	phospholipid translocation	7/592	21/17913	3.22685e-06	0.00123109	0.00113895	23200/23250/24/10396/51761/57205/286410	7
GO:0009799	specification of symmetry	16/592	124/17913	3.2997e-06	0.00123109	0.00113895	55212/64446/51626/339829/55036/27019/23500/54806/162/57545/84976/585/28514/200894/123872/90	16
GO:0016358	dendrite development	21/592	216/17913	1.03988e-05	0.00347866	0.0032183	23191/114788/1630/22903/9231/1952/102/1020/153090/10059/2182/23316/991/55619/1523/1501/585/29882/57492/655/238	21
GO:1902017	regulation of cilium assembly	10/592	55/17913	1.10191e-05	0.00347866	0.0032183	8814/51626/9662/170690/1540/9696/23300/8558/585/9474	10
GO:0097035	regulation of membrane lipid distribution	8/592	39/17913	3.37506e-05	0.00989375	0.00915326	23200/23250/24/10396/51761/57205/6521/286410	8
GO:0031570	DNA integrity checkpoint	15/592	141/17913	6.74682e-05	0.0184593	0.0170778	472/4849/29086/57472/84142/4850/8318/84446/545/1763/641/990/29883/4848/6790	15
GO:0044282	small molecule catabolic process	29/592	404/17913	8.21088e-05	0.0210609	0.0194846	8310/1384/64902/8604/2572/51380/1491/66002/10295/36/2571/875/2990/80150/11112/138199/51084/3295/32/224/57016/6898/622/7920/23600/10327/51071/51816/23576	29
GO:0030199	collagen fibril organization	8/592	45/17913	9.93241e-05	0.0234369	0.0216828	538/150356/140766/4921/9508/1303/9509/1311	8
GO:1902547	regulation of cellular response to vascular endothelial growth factor stimulus	6/592	24/17913	0.000102793	0.0234369	0.0216828	9508/967/153090/25960/81792/28514	6
GO:0009063	cellular amino acid catabolic process	13/592	115/17913	0.000109711	0.0236976	0.021924	64902/2572/51380/1491/10295/36/2571/875/80150/11112/138199/6898/23576	13
GO:0070286	axonemal dynein complex assembly	6/592	25/17913	0.0001315	0.0269839	0.0249643	64446/339829/83544/55036/27019/123872	6
GO:0001505	regulation of neurotransmitter levels	24/592	321/17913	0.000180503	0.0291522	0.0269703	8938/8448/590/132949/8447/948/64902/320/538/2572/1644/43/783/2717/1020/2571/1103/10059/26258/84446/6542/1373/8573/23576	24
GO:0007264	small GTPase mediated signal transduction	31/592	465/17913	0.000181151	0.0291522	0.0269703	27237/26084/23191/10276/154796/57221/9828/23348/9620/604/64283/1795/116985/1793/23268/8874/153090/23365/9459/57679/57572/23607/55619/8315/50649/28988/10564/115557/9267/117178/9093	31
GO:1905515	non-motile cilium assembly	8/592	49/17913	0.00018504	0.0291522	0.0269703	55212/9662/23300/84902/582/57545/585/200894	8
GO:0043473	pigmentation	11/592	91/17913	0.000201919	0.0291522	0.0269703	55212/56999/538/8907/80070/55330/967/8455/26258/585/8943	11
GO:0050773	regulation of dendrite development	14/592	139/17913	0.000209459	0.0291522	0.0269703	23191/114788/1630/9231/102/1020/153090/10059/23316/991/1523/29882/655/238	14
GO:0003356	regulation of cilium beat frequency	4/592	10/17913	0.000211544	0.0291522	0.0269703	339829/55036/585/123872	4
GO:0035646	endosome to melanosome transport	4/592	10/17913	0.000211544	0.0291522	0.0269703	8907/967/26258/8943	4
GO:0043485	endosome to pigment granule transport	4/592	10/17913	0.000211544	0.0291522	0.0269703	8907/967/26258/8943	4
GO:0048757	pigment granule maturation	4/592	10/17913	0.000211544	0.0291522	0.0269703	8907/967/26258/8943	4
GO:0006487	protein N-linked glycosylation	9/592	63/17913	0.000213101	0.0291522	0.0269703	5238/22845/85365/8813/79947/29929/79868/144245/56052	9
GO:0035023	regulation of Rho protein signal transduction	13/592	124/17913	0.000235136	0.0299494	0.0277079	27237/26084/10276/9828/604/64283/23268/8874/23365/9459/57679/50649/115557	13
GO:0001578	microtubule bundle formation	10/592	78/17913	0.00024001	0.0299494	0.0277079	6249/64446/339829/83544/374407/55036/8086/27019/57545/123872	10
GO:0015914	phospholipid transport	9/592	64/17913	0.000240821	0.0299494	0.0277079	23200/9619/23250/24/10396/51761/26154/57205/286410	9
GO:0043112	receptor metabolic process	16/592	177/17913	0.000267365	0.0305721	0.028284	81573/948/6900/157/43/634/967/1020/116985/57679/54806/26119/10564/1213/4043/10330	16
GO:0015748	organophosphate ester transport	11/592	94/17913	0.000269471	0.0305721	0.028284	23200/9619/9197/85320/23250/24/10396/51761/26154/57205/286410	11
GO:0003143	embryonic heart tube morphogenesis	9/592	65/17913	0.000271466	0.0305721	0.028284	55212/339829/55036/54806/585/28514/200894/123872/90	9
GO:0003341	cilium movement	8/592	52/17913	0.000283075	0.0305721	0.028284	64446/26074/339829/55036/27019/585/89876/123872	8
GO:0035082	axoneme assembly	8/592	52/17913	0.000283075	0.0305721	0.028284	64446/339829/83544/374407/55036/27019/57545/123872	8
GO:0046578	regulation of Ras protein signal transduction	18/592	215/17913	0.00029461	0.0308995	0.0285869	27237/26084/10276/57221/9828/604/64283/23268/8874/153090/23365/9459/57679/50649/10564/115557/9267/117178	18
GO:0000075	cell cycle checkpoint	17/592	197/17913	0.000302084	0.0308995	0.0285869	472/4849/29086/57472/84142/51143/4850/991/8318/84446/545/1763/641/990/29883/4848/6790	17
GO:0050667	homocysteine metabolic process	4/592	11/17913	0.000323752	0.0308995	0.0285869	1491/1800/875/1373	4
GO:1904321	response to forskolin	4/592	11/17913	0.000323752	0.0308995	0.0285869	114/196/112/111	4
GO:1904322	cellular response to forskolin	4/592	11/17913	0.000323752	0.0308995	0.0285869	114/196/112/111	4
GO:0072329	monocarboxylic acid catabolic process	12/592	115/17913	0.000422403	0.0382004	0.0353413	8310/1384/64902/66002/80150/51084/3295/32/224/7920/23600/10327	12
GO:0006260	DNA replication	20/592	260/17913	0.000423522	0.0382004	0.0353413	5426/472/8208/43/23649/5427/3980/604/5422/1025/580/3981/146059/8318/545/1763/641/990/5518/9093	20
GO:1900006	positive regulation of dendrite development	9/592	69/17913	0.000428172	0.0382004	0.0353413	23191/9231/153090/10059/23316/1523/29882/655/238	9
GO:0009101	glycoprotein biosynthetic process	22/592	302/17913	0.000472509	0.0396137	0.0366489	22856/145173/5238/50515/538/22845/85365/8813/166012/79947/29929/53947/79586/79868/84002/54480/659/135152/91949/144245/27161/56052	22
GO:0043476	pigment accumulation	4/592	12/17913	0.00047297	0.0396137	0.0366489	8907/967/26258/8943	4
GO:0043482	cellular pigment accumulation	4/592	12/17913	0.00047297	0.0396137	0.0366489	8907/967/26258/8943	4
GO:0044458	motile cilium assembly	5/592	21/17913	0.000508026	0.0412496	0.0381623	339829/55036/23300/57545/123872	5
GO:0015711	organic anion transport	28/592	430/17913	0.000532829	0.0412496	0.0381623	11136/23200/84889/948/5565/9619/320/8604/10165/9197/83697/85320/634/23250/24/10396/51761/846/26154/2180/2182/6522/57205/6521/32/6542/286410/1468	28
GO:0006790	sulfur compound metabolic process	24/592	346/17913	0.000540798	0.0412496	0.0381623	22856/50515/51380/1491/1800/84191/166012/875/102724560/79586/2180/3141/54480/2182/3295/32/7923/55748/10327/10380/1373/1468/6319/686	24
GO:0000289	nuclear-transcribed mRNA poly(A) tail shortening	6/592	32/17913	0.000552808	0.0412496	0.0381623	4849/57472/4850/27161/29883/4848	6
GO:0030261	chromosome condensation	6/592	32/17913	0.000552808	0.0412496	0.0381623	1677/23310/54892/64151/23397/9131	6
GO:0050931	pigment cell differentiation	6/592	32/17913	0.000552808	0.0412496	0.0381623	56999/8907/80070/967/26258/8943	6
GO:0044272	sulfur compound biosynthetic process	16/592	190/17913	0.00058894	0.0424605	0.0392826	22856/50515/51380/1491/166012/875/102724560/79586/2180/54480/2182/32/7923/55748/10327/6319	16
GO:0009100	glycoprotein metabolic process	25/592	369/17913	0.000589729	0.0424605	0.0392826	22856/145173/56999/5238/50515/538/22845/85365/8813/166012/79947/29929/53947/79586/79868/84002/54480/81792/659/135152/91949/267/144245/27161/56052	25
GO:0072401	signal transduction involved in DNA integrity checkpoint	9/592	73/17913	0.00065267	0.0440447	0.0407483	472/4849/29086/57472/84142/4850/29883/4848/6790	9
GO:0072422	signal transduction involved in DNA damage checkpoint	9/592	73/17913	0.00065267	0.0440447	0.0407483	472/4849/29086/57472/84142/4850/29883/4848/6790	9
GO:0003352	regulation of cilium movement	4/592	13/17913	0.000665393	0.0440447	0.0407483	339829/55036/585/123872	4
GO:0036158	outer dynein arm assembly	4/592	13/17913	0.000665393	0.0440447	0.0407483	64446/83544/27019/123872	4
GO:0061478	response to platelet aggregation inhibitor	4/592	13/17913	0.000665393	0.0440447	0.0407483	114/196/112/111	4
GO:0001947	heart looping	8/592	59/17913	0.000681344	0.0443847	0.0410628	55212/339829/55036/54806/585/28514/200894/123872	8
GO:0000226	microtubule cytoskeleton organization	29/592	460/17913	0.000715427	0.0455663	0.042156	6249/64446/402/6900/1062/339829/83544/9024/9662/1540/374407/1020/55036/9793/8086/9696/27019/4287/23113/991/9857/57545/84446/585/1213/123872/117178/5518/6790	29
GO:0072395	signal transduction involved in cell cycle checkpoint	9/592	74/17913	0.000721689	0.0455663	0.042156	472/4849/29086/57472/84142/4850/29883/4848/6790	9
GO:0086012	membrane depolarization during cardiac muscle cell action potential	5/592	23/17913	0.000795386	0.0480738	0.0444758	287/783/8913/288/775	5
GO:1900746	regulation of vascular endothelial growth factor signaling pathway	5/592	23/17913	0.000795386	0.0480738	0.0444758	9508/967/153090/25960/28514	5
GO:0035050	embryonic heart tube development	9/592	75/17913	0.000796545	0.0480738	0.0444758	55212/339829/55036/54806/585/28514/200894/123872/90	9
GO:0007266	Rho protein signal transduction	14/592	159/17913	0.000822988	0.0485817	0.0449457	27237/26084/10276/9828/9620/604/64283/23268/8874/23365/9459/57679/50649/115557	14
GO:0033059	cellular pigmentation	7/592	47/17913	0.000828635	0.0485817	0.0449457	55212/8907/55330/967/26258/585/8943	7

## Sheet: CC
ID	Description	GeneRatio	BgRatio	pvalue	p.adjust	qvalue	geneID	Count
GO:0005930	axoneme	15/612	100/18678	8.75729e-07	0.000168972	0.000141802	64446/26074/51626/339829/83544/22863/22832/374407/55036/27019/89876/10564/200894/123872/9474	15
GO:0044441	ciliary part	34/612	415/18678	9.84171e-07	0.000168972	0.000141802	55212/64446/8814/26074/51626/339829/83544/22863/9231/24/1540/51761/22832/374407/55036/9696/8558/27019/84902/84871/582/54806/57545/585/89876/10564/80184/1260/200894/123872/23002/8573/9474/117178	34
GO:0097014	ciliary plasm	15/612	101/18678	9.97868e-07	0.000168972	0.000141802	64446/26074/51626/339829/83544/22863/22832/374407/55036/27019/89876/10564/200894/123872/9474	15
GO:0032838	plasma membrane bounded cell projection cytoplasm	18/612	181/18678	2.92044e-05	0.00370896	0.00311258	64446/26074/51626/339829/83544/22863/55330/22832/374407/55036/27019/26258/89876/10564/200894/123872/8943/9474	18
GO:0044447	axoneme part	7/612	31/18678	5.18908e-05	0.00527211	0.00442437	64446/26074/83544/22832/27019/89876/10564	7
GO:0005813	centrosome	32/612	473/18678	9.42375e-05	0.00797878	0.00669582	6249/55212/51626/402/9150/729440/9024/8999/9662/1540/22832/84516/9793/8086/9696/25853/84902/51143/57679/582/991/1783/8318/54806/9857/84446/585/80184/8881/117178/51164/6790	32
GO:0030014	CCR4-NOT complex	5/612	16/18678	0.000120176	0.00872136	0.00731901	4849/57472/4850/29883/4848	5
GO:0031461	cullin-RING ubiquitin ligase complex	13/612	124/18678	0.000216915	0.0137741	0.0115593	55070/8816/25853/55827/23113/991/9681/64682/51434/29882/9730/8881/83892	13
GO:0017119	Golgi transport complex	4/612	11/18678	0.000313402	0.0176567	0.0148176	22796/10466/91949/9382	4
GO:0016323	basolateral plasma membrane	17/612	201/18678	0.000347573	0.0176567	0.0148176	287/538/8754/286/634/9635/114/288/846/2035/659/6522/6521/26119/84976/23705/8573	17
GO:0032588	trans-Golgi network membrane	10/612	85/18678	0.000454867	0.020689	0.0173623	8938/8907/22796/8905/10466/162/91949/9382/1213/157807	10
GO:0005680	anaphase-promoting complex	5/612	21/18678	0.000488716	0.020689	0.0173623	991/64682/51434/29882/8881	5
GO:0098793	presynapse	28/612	438/18678	0.000625984	0.0244615	0.0205282	8938/8448/23191/8447/8745/320/2572/1644/30818/783/85445/53942/10396/114/846/102/492/1020/23268/2571/1103/10059/27255/23312/9829/26258/84446/8573	28
GO:0099568	cytoplasmic region	26/612	402/18678	0.000815233	0.0295813	0.0248248	64446/26074/51626/339829/83544/22863/55330/11151/22832/374407/9847/2035/55036/8874/2571/27019/6521/26258/89876/28988/10564/200894/123872/8943/9474/51164	26
GO:0034045	phagophore assembly site membrane	4/612	14/18678	0.000878902	0.0297655	0.0249793	22863/9140/55102/9474	4
GO:0000151	ubiquitin ligase complex	17/612	224/18678	0.00118162	0.0375166	0.0314841	55070/8816/25853/55827/580/23113/991/9681/64682/51434/8315/29882/9730/8881/83892/54165/10273	17
GO:0000152	nuclear ubiquitin ligase complex	6/612	38/18678	0.00136372	0.0407512	0.0341986	580/991/64682/51434/29882/8881	6

## Sheet: MF
ID	Description	GeneRatio	BgRatio	pvalue	p.adjust	qvalue	geneID	Count
GO:0008237	metallopeptidase activity	26/599	153/16969	2.52571e-11	8.7003e-09	7.50465e-09	11173/56999/8745/649/8754/140766/80070/8751/9508/11096/170690/1800/9635/4185/9509/102/53616/11174/80332/8038/84871/81792/55748/10939/290/2028	26
GO:0004222	metalloendopeptidase activity	20/599	89/16969	2.68528e-11	8.7003e-09	7.50465e-09	11173/56999/8745/649/8754/140766/80070/8751/9508/11096/170690/4185/9509/102/53616/11174/80332/8038/81792/10939	20
GO:0004175	endopeptidase activity	31/599	322/16969	4.43313e-07	9.57555e-05	8.25961e-05	11173/56999/8745/649/1506/8754/140766/843/80070/8751/9508/64063/11096/170690/4185/9509/102/53616/10699/11174/80332/8038/81792/23473/11330/1504/10939/1508/1675/1373/8192	31
GO:0016887	ATPase activity	28/599	280/16969	7.48912e-07	0.000101899	8.78952e-05	79572/23200/55510/9429/10721/9619/27032/538/51626/29028/24/10396/79039/492/26154/9416/10061/22907/1655/2186/10521/57205/55324/1022/1763/9557/641/1654	28
GO:0042623	ATPase activity, coupled	24/599	218/16969	8.35981e-07	0.000101899	8.78952e-05	23200/55510/9429/10721/9619/27032/538/51626/24/10396/79039/492/26154/9416/22907/1655/2186/10521/57205/1022/1763/9557/641/1654	24
GO:0017048	Rho GTPase binding	19/599	146/16969	9.43507e-07	0.000101899	8.78952e-05	27237/26084/23191/10276/538/64283/1795/1793/23268/8874/23365/9459/57679/23500/1613/50649/1730/115557/23002	19
GO:0005089	Rho guanyl-nucleotide exchange factor activity	13/599	73/16969	1.42985e-06	0.000132363	0.000114173	27237/26084/10276/64283/1795/1793/23268/8874/23365/9459/57679/50649/115557	13
GO:0005085	guanyl-nucleotide exchange factor activity	22/599	196/16969	1.72534e-06	0.000137264	0.0001184	27237/26084/10276/57221/9828/23348/160518/414918/64283/1795/1793/23268/8874/23365/9459/57679/57572/55619/50649/10564/115557/9267	22
GO:0003724	RNA helicase activity	9/599	34/16969	1.90644e-06	0.000137264	0.0001184	1662/55510/79039/9416/22907/1655/57062/10521/1654	9
GO:0004386	helicase activity	17/599	128/16969	2.63918e-06	0.000171019	0.000147516	1662/55510/54555/9044/79039/168400/9416/9716/22907/1655/57062/10521/23132/1763/9557/641/1654	17
GO:0005088	Ras guanyl-nucleotide exchange factor activity	15/599	125/16969	3.46711e-05	0.00204245	0.00176176	27237/26084/10276/160518/414918/64283/1795/1793/23268/8874/23365/9459/57679/50649/115557	15
GO:0008186	RNA-dependent ATPase activity	7/599	28/16969	4.08785e-05	0.00220744	0.00190408	55510/79039/9416/22907/1655/10521/1654	7
GO:0051020	GTPase binding	32/599	426/16969	5.1722e-05	0.00257814	0.00222384	27237/26084/23191/10276/538/57221/22863/9828/23348/160518/414918/64283/1795/1793/23268/8874/4301/10059/23365/9459/57679/57572/23500/55619/23312/1613/50649/10564/1730/115557/23002/9267	32
GO:0030170	pyridoxal phosphate binding	8/599	44/16969	0.000132551	0.00613523	0.00529208	64902/2572/51380/1644/1491/2571/875/6898	8
GO:0043492	ATPase activity, coupled to movement of substances	10/599	69/16969	0.000145022	0.00626497	0.00540399	23200/9429/9619/27032/538/24/10396/492/26154/57205	10
GO:0070279	vitamin B6 binding	8/599	45/16969	0.000156287	0.00632963	0.00545977	64902/2572/51380/1644/1491/2571/875/6898	8
GO:0004004	ATP-dependent RNA helicase activity	6/599	25/16969	0.000188232	0.00717494	0.00618891	55510/79039/9416/22907/1655/1654	6
GO:0016595	glutamate binding	4/599	10/16969	0.000272369	0.00934463	0.00806043	2572/2571/9731/1373	4
GO:0005319	lipid transporter activity	12/599	103/16969	0.000273994	0.00934463	0.00806043	23200/9619/21/634/24/347/64801/26154/23461/57205/57476/57655	12
GO:0017124	SH3 domain binding	13/599	122/16969	0.000375766	0.0121748	0.0105017	8754/8751/1795/102/1793/153090/8038/8030/23607/9829/7159/11113/9564	13
GO:0008026	ATP-dependent helicase activity	8/599	52/16969	0.000439309	0.0125939	0.0108631	55510/79039/9416/22907/1655/9557/641/1654	8
GO:0070035	purine NTP-dependent helicase activity	8/599	52/16969	0.000439309	0.0125939	0.0108631	55510/79039/9416/22907/1655/9557/641/1654	8
GO:0017016	Ras GTPase binding	24/599	320/16969	0.000447005	0.0125939	0.0108631	27237/26084/23191/10276/538/160518/414918/64283/1795/1793/23268/8874/4301/10059/23365/9459/57679/23500/23312/1613/50649/1730/115557/23002	24
GO:0019842	vitamin binding	13/599	128/16969	0.000597707	0.0161381	0.0139203	64902/2572/51380/1644/1491/2571/55526/1621/875/8029/3141/32/6898	13
GO:0003777	microtubule motor activity	7/599	43/16969	0.000703193	0.0182268	0.0157219	64446/51626/1062/51143/10513/1783/585	7
GO:0004674	protein serine/threonine kinase activity	26/599	371/16969	0.000733884	0.0182907	0.015777	472/984/5565/1612/255239/157/9024/203054/673/51719/1020/10295/8558/1025/91/659/1613/84446/545/1022/9730/57143/90/8573/11113/6790	26
GO:0031267	small GTPase binding	24/599	333/16969	0.000786049	0.0188652	0.0162726	27237/26084/23191/10276/538/160518/414918/64283/1795/1793/23268/8874/4301/10059/23365/9459/57679/23500/23312/1613/50649/1730/115557/23002	24
GO:0050662	coenzyme binding	20/599	257/16969	0.000826944	0.0191378	0.0165078	8310/64902/2572/51380/1644/1491/150209/36/2571/55526/1621/875/3141/8540/11112/51084/32/6898/7923/9131	20
GO:0016829	lyase activity	15/599	168/16969	0.000917388	0.0204989	0.0176818	10721/4881/2572/51380/1644/8846/1491/114/2571/875/102724560/3295/112/51071/111	15
GO:0042626	ATPase activity, coupled to transmembrane movement of substances	8/599	62/16969	0.00145	0.030671	0.026456	9429/9619/27032/538/24/10396/492/26154	8
GO:0031072	heat shock protein binding	11/599	108/16969	0.00150658	0.030671	0.026456	10598/317/1020/196/23234/3300/7917/7266/22826/10273/9093	11
GO:0005200	structural constituent of cytoskeleton	9/599	77/16969	0.00152381	0.030671	0.026456	287/286/375790/288/2035/51412/8030/23607/10094	9
GO:0016597	amino acid binding	7/599	49/16969	0.00156195	0.030671	0.026456	2572/1644/846/2571/9731/6898/1373	7
GO:0048037	cofactor binding	28/599	438/16969	0.00187859	0.0358038	0.0308834	5426/8310/64902/1355/2572/51380/8804/1644/1491/66002/150209/36/2571/55526/1621/875/5422/8029/3141/8540/11112/51084/32/4512/6898/7923/1763/9131	28
GO:0030507	spectrin binding	5/599	27/16969	0.00228286	0.0422656	0.0364572	287/286/288/2035/118	5
GO:0016849	phosphorus-oxygen lyase activity	4/599	17/16969	0.00253476	0.0449593	0.0387807	4881/114/112/111	4
GO:0015399	primary active transmembrane transporter activity	8/599	68/16969	0.0026365	0.0449593	0.0387807	9429/9619/27032/538/24/10396/492/26154	8
GO:0015405	P-P-bond-hydrolysis-driven transmembrane transporter activity	8/599	68/16969	0.0026365	0.0449593	0.0387807	9429/9619/27032/538/24/10396/492/26154	8
GO:0140097	catalytic activity, acting on DNA	13/599	152/16969	0.0028751	0.0477709	0.0412059	5426/1677/10721/8846/23649/3980/5422/3981/1763/9557/4350/641/1654	13
