# Supplementary material for: Transcriptome profiling of venom gland from wasp species: de novo assembly, functional annotation, and discovery of molecular markers
Source: BMC Genomics. 2020 Jun 24;21:427. doi: 10.1186/s12864-020-06851-0 (PMC7315503; doi:10.1186/s12864-020-06851-0)
Supplement: Supplementary file 8 — Additional file 8 The GO enrichment of unigenes from venom gland of V. mandarinia smith. [file 12864_2020_6851_MOESM8_ESM.xls]

## Sheet: BP
ID	Description	GeneRatio	BgRatio	pvalue	p.adjust	qvalue	geneID	Count
GO:0006488	dolichol-linked oligosaccharide biosynthetic process	8/658	19/17913	1.67728e-07	0.000318936	0.000291784	85365/79868/29929/79947/10195/144245/22845/56052	8
GO:0006490	oligosaccharide-lipid intermediate biosynthetic process	8/658	19/17913	1.67728e-07	0.000318936	0.000291784	85365/79868/29929/79947/10195/144245/22845/56052	8
GO:0031570	DNA integrity checkpoint	20/658	141/17913	2.24814e-07	0.000318936	0.000291784	472/29086/1763/57472/84142/4850/6790/545/8318/84126/23019/990/4849/84446/29883/641/8451/8555/4848/1111	20
GO:0007264	small GTPase mediated signal transduction	39/658	465/17913	1.49867e-06	0.00132905	0.00121591	27237/23191/57221/23268/9826/1795/8874/23348/10276/604/64283/9620/55619/23365/23607/1793/9828/153090/154796/116985/50649/28988/85440/57679/1123/9093/57572/115557/23616/9459/8315/9639/1794/50937/26084/55701/117178/10564/9267	39
GO:0016054	organic acid catabolic process	26/658	250/17913	1.87366e-06	0.00132905	0.00121591	2571/8310/51380/2990/875/32/10327/1384/10295/138199/36/6898/51084/64902/66002/11112/80150/3295/51390/23576/5825/7920/224/23600/225/1491	26
GO:0046395	carboxylic acid catabolic process	26/658	250/17913	1.87366e-06	0.00132905	0.00121591	2571/8310/51380/2990/875/32/10327/1384/10295/138199/36/6898/51084/64902/66002/11112/80150/3295/51390/23576/5825/7920/224/23600/225/1491	26
GO:0000075	cell cycle checkpoint	22/658	197/17913	3.61668e-06	0.00219894	0.00201175	472/29086/51143/1763/57472/84142/991/4850/6790/545/8318/84126/23019/990/4849/84446/29883/641/8451/8555/4848/1111	22
GO:0007368	determination of left/right symmetry	16/658	114/17913	4.15741e-06	0.00221174	0.00202345	55212/64446/27019/123872/51626/28514/84976/339829/54806/162/55036/23500/585/57545/200894/90	16
GO:0044782	cilium organization	31/658	346/17913	4.74466e-06	0.0022437	0.00205269	9662/55212/64446/27019/8814/123872/51626/374407/84902/83544/1540/9474/80184/339829/10677/9793/22832/582/1951/8558/3983/54806/55036/585/170690/9696/57545/26074/117178/200894/5518	31
GO:0034204	lipid translocation	7/658	21/17913	6.48002e-06	0.00241278	0.00220738	23200/286410/51761/24/23250/10396/57205	7
GO:0045332	phospholipid translocation	7/658	21/17913	6.48002e-06	0.00241278	0.00220738	23200/286410/51761/24/23250/10396/57205	7
GO:0060271	cilium assembly	30/658	335/17913	6.80295e-06	0.00241278	0.00220738	9662/55212/64446/27019/8814/123872/51626/374407/84902/83544/1540/9474/80184/339829/10677/9793/22832/582/1951/8558/3983/54806/55036/585/170690/9696/57545/117178/200894/5518	30
GO:0000077	DNA damage checkpoint	17/658	133/17913	7.64044e-06	0.00250136	0.00228842	472/29086/57472/84142/4850/6790/545/84126/23019/4849/84446/29883/641/8451/8555/4848/1111	17
GO:0009855	determination of bilateral symmetry	16/658	123/17913	1.12359e-05	0.00287768	0.0026327	55212/64446/27019/123872/51626/28514/84976/339829/54806/162/55036/23500/585/57545/200894/90	16
GO:0009799	specification of symmetry	16/658	124/17913	1.24694e-05	0.00287768	0.0026327	55212/64446/27019/123872/51626/28514/84976/339829/54806/162/55036/23500/585/57545/200894/90	16
GO:0035023	regulation of Rho protein signal transduction	16/658	124/17913	1.24694e-05	0.00287768	0.0026327	27237/23268/9826/8874/10276/604/64283/23365/9828/50649/57679/115557/9459/9639/26084/55701	16
GO:0072401	signal transduction involved in DNA integrity checkpoint	12/658	73/17913	1.28875e-05	0.00287768	0.0026327	472/29086/57472/84142/4850/6790/23019/4849/29883/8555/4848/1111	12
GO:0072422	signal transduction involved in DNA damage checkpoint	12/658	73/17913	1.28875e-05	0.00287768	0.0026327	472/29086/57472/84142/4850/6790/23019/4849/29883/8555/4848/1111	12
GO:0035646	endosome to melanosome transport	5/658	10/17913	1.42372e-05	0.00287768	0.0026327	8907/967/26258/8943/164	5
GO:0043485	endosome to pigment granule transport	5/658	10/17913	1.42372e-05	0.00287768	0.0026327	8907/967/26258/8943/164	5
GO:0048757	pigment granule maturation	5/658	10/17913	1.42372e-05	0.00287768	0.0026327	8907/967/26258/8943/164	5
GO:0072395	signal transduction involved in cell cycle checkpoint	12/658	74/17913	1.48752e-05	0.00287768	0.0026327	472/29086/57472/84142/4850/6790/23019/4849/29883/8555/4848/1111	12
GO:0072329	monocarboxylic acid catabolic process	15/658	115/17913	2.03274e-05	0.00376146	0.00344124	8310/32/10327/1384/51084/64902/66002/80150/3295/51390/5825/7920/224/23600/225	15
GO:1904321	response to forskolin	5/658	11/17913	2.53118e-05	0.00430908	0.00394224	114/196/112/111/109	5
GO:1904322	cellular response to forskolin	5/658	11/17913	2.53118e-05	0.00430908	0.00394224	114/196/112/111/109	5
GO:0044282	small molecule catabolic process	32/658	404/17913	4.04415e-05	0.00639615	0.00585164	2571/8310/51380/8604/2990/875/32/10327/57016/1384/622/10295/138199/36/51071/6898/51084/64902/66002/11112/80150/3295/51390/51816/23576/5825/7920/224/23600/225/221/1491	32
GO:0043476	pigment accumulation	5/658	12/17913	4.20799e-05	0.00639615	0.00585164	8907/967/26258/8943/164	5
GO:0043482	cellular pigment accumulation	5/658	12/17913	4.20799e-05	0.00639615	0.00585164	8907/967/26258/8943/164	5
GO:0051056	regulation of small GTPase mediated signal transduction	27/658	316/17913	4.44045e-05	0.00651675	0.00596197	27237/57221/23268/9826/8874/10276/604/64283/23365/23607/9828/153090/154796/116985/50649/57679/1123/115557/23616/9459/9639/50937/26084/55701/117178/10564/9267	27
GO:0046578	regulation of Ras protein signal transduction	21/658	215/17913	4.60499e-05	0.00653294	0.00597679	27237/57221/23268/9826/8874/10276/604/64283/23365/9828/153090/50649/57679/115557/9459/9639/26084/55701/117178/10564/9267	21
GO:0016358	dendrite development	21/658	216/17913	4.92917e-05	0.00676727	0.00619117	23191/1952/1630/102/9231/55619/57492/655/10059/23316/153090/1523/991/2182/29882/585/114788/1020/1501/22903/238	21
GO:0000082	G1/S transition of mitotic cell cycle	24/658	269/17913	5.90593e-05	0.00785489	0.00718619	5426/472/5427/23649/57472/8558/4850/6790/5422/8318/91/23019/1022/1021/990/8450/4849/29883/1654/8451/58190/4848/123879/90	24
GO:0061478	response to platelet aggregation inhibitor	5/658	13/17913	6.63146e-05	0.00855258	0.00782449	114/196/112/111/109	5
GO:0097035	regulation of membrane lipid distribution	8/658	39/17913	7.1228e-05	0.00891607	0.00815704	23200/286410/51761/24/23250/10396/6521/57205	8
GO:0007266	Rho protein signal transduction	17/658	159/17913	7.8672e-05	0.00956652	0.00875212	27237/23268/9826/8874/10276/604/64283/9620/23365/9828/50649/57679/115557/9459/9639/26084/55701	17
GO:0031572	G2 DNA damage checkpoint	7/658	30/17913	8.50351e-05	0.010053	0.00919722	472/29086/84142/84446/641/8555/1111	7
GO:0006487	protein N-linked glycosylation	10/658	63/17913	9.19398e-05	0.0105756	0.00967526	85365/79868/29929/79947/8813/5238/10195/144245/22845/56052	10
GO:0072425	signal transduction involved in G2 DNA damage checkpoint	5/658	14/17913	0.000100043	0.0112048	0.010251	472/29086/84142/8555/1111	5
GO:0043312	neutrophil degranulation	35/658	485/17913	0.000118077	0.0128855	0.0117886	23200/23191/8907/967/23317/8804/23250/116844/2990/23412/102/948/55860/10396/80184/51719/51143/2717/317/634/28988/51071/353/25852/290/79895/10120/80331/51816/1794/1675/1654/1118/221/1508	35
GO:0043473	pigmentation	12/658	91/17913	0.00012117	0.0128925	0.011795	538/56999/8455/55212/8907/967/80070/55330/26258/585/8943/164	12
GO:0000289	nuclear-transcribed mRNA poly(A) tail shortening	7/658	32/17913	0.000131892	0.0131768	0.0120551	57472/4850/27161/23019/4849/29883/4848	7
GO:0050931	pigment cell differentiation	7/658	32/17913	0.000131892	0.0131768	0.0120551	56999/8907/967/80070/26258/8943/164	7
GO:0002283	neutrophil activation involved in immune response	35/658	488/17913	0.00013313	0.0131768	0.0120551	23200/23191/8907/967/23317/8804/23250/116844/2990/23412/102/948/55860/10396/80184/51719/51143/2717/317/634/28988/51071/353/25852/290/79895/10120/80331/51816/1794/1675/1654/1118/221/1508	35
GO:1902017	regulation of cilium assembly	9/658	55/17913	0.000161465	0.0156181	0.0142885	9662/8814/51626/1540/9474/8558/585/170690/9696	9
GO:0044843	cell cycle G1/S phase transition	24/658	288/17913	0.000169994	0.0160777	0.014709	5426/472/5427/23649/57472/8558/4850/6790/5422/8318/91/23019/1022/1021/990/8450/4849/29883/1654/8451/58190/4848/123879/90	24
GO:1902547	regulation of cellular response to vascular endothelial growth factor stimulus	6/658	24/17913	0.000183374	0.016966	0.0155217	967/28514/9508/25960/81792/153090	6
GO:0002446	neutrophil mediated immunity	35/658	499/17913	0.000204251	0.0174947	0.0160053	23200/23191/8907/967/23317/8804/23250/116844/2990/23412/102/948/55860/10396/80184/51719/51143/2717/317/634/28988/51071/353/25852/290/79895/10120/80331/51816/1794/1675/1654/1118/221/1508	35
GO:0042119	neutrophil activation	35/658	499/17913	0.000204251	0.0174947	0.0160053	23200/23191/8907/967/23317/8804/23250/116844/2990/23412/102/948/55860/10396/80184/51719/51143/2717/317/634/28988/51071/353/25852/290/79895/10120/80331/51816/1794/1675/1654/1118/221/1508	35
GO:0000226	microtubule cytoskeleton organization	33/658	460/17913	0.000204567	0.0174947	0.0160053	9662/64446/27019/1062/6900/6249/123872/374407/83544/1540/9024/339829/402/8086/9793/991/55036/85440/6790/23113/585/9857/1020/23122/9696/57545/4287/9639/84446/117178/1111/1213/5518	33
GO:0030199	collagen fibril organization	8/658	45/17913	0.00020553	0.0174947	0.0160053	538/9509/140766/4921/9508/150356/1303/1311	8
GO:0019886	antigen processing and presentation of exogenous peptide antigen via MHC class II	12/658	97/17913	0.000224156	0.0187061	0.0171136	1062/8907/55860/51143/1783/84516/162/10120/164/8905/1213/51164	12
GO:0070286	axonemal dynein complex assembly	6/658	25/17913	0.00023384	0.0191389	0.0175096	64446/27019/123872/83544/339829/55036	6
GO:1901987	regulation of cell cycle phase transition	33/658	464/17913	0.000239568	0.0192378	0.0176	472/9662/29086/1062/80184/51143/9793/57472/84142/8558/991/4850/29882/6790/51434/64682/23019/1021/990/8450/4849/84446/29883/641/1654/8451/8555/58190/4848/8881/1111/5518/123879	33
GO:0006260	DNA replication	22/658	260/17913	0.000252846	0.019928	0.0182315	5426/472/3980/43/5427/8208/3981/23649/604/1025/1763/5422/545/8318/9093/84126/990/641/146059/1111/580/5518	22
GO:0033059	cellular pigmentation	8/658	47/17913	0.000281085	0.0217509	0.0198992	55212/8907/967/55330/26258/585/8943/164	8
GO:0043112	receptor metabolic process	17/658	177/17913	0.000290305	0.0220632	0.0201849	967/6900/43/948/26119/81573/116985/54806/634/57679/1020/157/124930/10330/1213/4043/10564	17
GO:0002495	antigen processing and presentation of peptide antigen via MHC class II	12/658	100/17913	0.00029891	0.0223186	0.0204186	1062/8907/55860/51143/1783/84516/162/10120/164/8905/1213/51164	12
GO:0003356	regulation of cilium beat frequency	4/658	10/17913	0.0003174	0.0232906	0.0213078	123872/339829/55036/585	4
GO:0002504	antigen processing and presentation of peptide or polysaccharide antigen via MHC class II	12/658	101/17913	0.000328112	0.0234382	0.0214429	1062/8907/55860/51143/1783/84516/162/10120/164/8905/1213/51164	12
GO:0042770	signal transduction in response to DNA damage	14/658	131/17913	0.000330426	0.0234382	0.0214429	472/29086/57472/1655/84142/4850/6790/545/23019/4849/29883/8555/4848/1111	14
GO:0001505	regulation of neurotransmitter levels	25/658	321/17913	0.000354347	0.0247229	0.0226183	538/8938/590/8448/2571/8447/783/1644/43/948/320/132949/6542/26258/10059/2717/9722/64902/8573/1020/80331/1103/23576/84446/1373	25
GO:0006123	mitochondrial electron transport, cytochrome c to oxygen	5/658	18/17913	0.000378877	0.0248077	0.0226958	1355/4514/4512/1352/246269	5
GO:0009190	cyclic nucleotide biosynthetic process	5/658	18/17913	0.000378877	0.0248077	0.0226958	4881/271/112/111/109	5
GO:0019646	aerobic electron transport chain	5/658	18/17913	0.000378877	0.0248077	0.0226958	1355/4514/4512/1352/246269	5
GO:0052652	cyclic purine nucleotide metabolic process	5/658	18/17913	0.000378877	0.0248077	0.0226958	4881/271/112/111/109	5
GO:0007265	Ras protein signal transduction	25/658	324/17913	0.000407081	0.0262506	0.0240158	27237/23191/57221/23268/9826/8874/10276/604/64283/9620/23365/9828/153090/50649/28988/57679/115557/9459/8315/9639/26084/55701/117178/10564/9267	25
GO:0050667	homocysteine metabolic process	4/658	11/17913	0.000484307	0.0307644	0.0281454	1800/875/1373/1491	4
GO:0140014	mitotic nuclear division	20/658	237/17913	0.000491658	0.030772	0.0281524	472/1062/10419/9150/8086/51143/64151/655/991/23310/6790/23113/1613/23122/91782/9639/990/23397/1111/5518	20
GO:0015914	phospholipid transport	9/658	64/17913	0.000521546	0.0321695	0.0294309	23200/9619/286410/51761/24/23250/10396/26154/57205	9
GO:0001578	microtubule bundle formation	10/658	78/17913	0.000552711	0.0336048	0.030744	64446/27019/6249/123872/374407/83544/339829/8086/55036/57545	10
GO:0003341	cilium movement	8/658	52/17913	0.000572553	0.0338442	0.030963	64446/27019/123872/339829/55036/585/89876/26074	8
GO:0035082	axoneme assembly	8/658	52/17913	0.000572553	0.0338442	0.030963	64446/27019/123872/374407/83544/339829/55036/57545	8
GO:0003143	embryonic heart tube morphogenesis	9/658	65/17913	0.00058599	0.034164	0.0312556	55212/123872/28514/339829/54806/55036/585/200894/90	9
GO:0050773	regulation of dendrite development	14/658	139/17913	0.000604778	0.0347129	0.0317578	23191/1630/102/9231/655/10059/23316/153090/1523/991/29882/114788/1020/238	14
GO:0043087	regulation of GTPase activity	29/658	410/17913	0.000611717	0.0347129	0.0317578	27237/375790/9826/8874/23348/10276/604/402/55619/23365/10059/1793/4301/663/153090/154796/116985/11033/9681/85440/57679/585/1123/116988/23616/9459/9639/1794/2873	29
GO:0098656	anion transmembrane transport	19/658	224/17913	0.000632568	0.0354238	0.0324082	54831/84889/11136/10165/8604/55107/1186/144453/5565/846/83697/32/6542/6522/6521/1183/1468/9635/1193	19
GO:0009062	fatty acid catabolic process	11/658	94/17913	0.000655267	0.0356366	0.0326029	8310/32/1384/66002/3295/51390/5825/7920/224/23600/225	11
GO:0015748	organophosphate ester transport	11/658	94/17913	0.000655267	0.0356366	0.0326029	23200/9619/286410/51761/24/23250/85320/10396/26154/9197/57205	11
GO:0048066	developmental pigmentation	7/658	41/17913	0.000661489	0.0356366	0.0326029	56999/8907/967/80070/26258/8943/164	7
GO:0072331	signal transduction by p53 class mediator	21/658	264/17913	0.000780097	0.0415011	0.0379681	472/7862/10419/5565/7159/1763/57472/1655/4850/6790/545/84126/1020/23019/4849/29883/641/7917/4848/1111/580	21
GO:2000045	regulation of G1/S transition of mitotic cell cycle	16/658	177/17913	0.000841765	0.044229	0.0404638	472/57472/8558/4850/6790/23019/1021/990/8450/4849/29883/1654/8451/58190/4848/123879	16
GO:1900006	positive regulation of dendrite development	9/658	69/17913	0.000912239	0.0473474	0.0433167	23191/9231/655/10059/23316/153090/1523/29882/238	9
GO:0006977	DNA damage response, signal transduction by p53 class mediator resulting in cell cycle arrest	8/658	56/17913	0.000950297	0.0484044	0.0442837	472/57472/4850/6790/23019/4849/29883/4848	8
GO:0030261	chromosome condensation	6/658	32/17913	0.000961549	0.0484044	0.0442837	1677/64151/23310/54892/23397/9131	6
GO:0010948	negative regulation of cell cycle process	25/658	344/17913	0.000970138	0.0484044	0.0442837	472/29086/604/23468/51143/1025/655/57472/153090/84142/991/317/4850/6790/23019/1021/4849/84446/29883/641/8555/58190/4848/1111/123879	25
GO:0003352	regulation of cilium movement	4/658	13/17913	0.000989469	0.0484044	0.0442837	123872/339829/55036/585	4
GO:0036158	outer dynein arm assembly	4/658	13/17913	0.000989469	0.0484044	0.0442837	64446/27019/123872/83544	4
GO:1902476	chloride transmembrane transport	9/658	70/17913	0.0010134	0.0490115	0.0448391	54831/55107/1186/144453/846/6521/1183/9635/1193	9

## Sheet: CC
ID	Description	GeneRatio	BgRatio	pvalue	p.adjust	qvalue	geneID	Count
GO:0005930	axoneme	15/682	100/18678	3.33445e-06	0.00098627	0.000797066	64446/27019/123872/51626/374407/83544/9474/339829/22832/22863/55036/89876/26074/200894/10564	15
GO:0097014	ciliary plasm	15/682	101/18678	3.78606e-06	0.00098627	0.000797066	64446/27019/123872/51626/374407/83544/9474/339829/22832/22863/55036/89876/26074/200894/10564	15
GO:0044441	ciliary part	34/682	415/18678	1.03472e-05	0.0017672	0.00142819	51761/55212/64446/27019/8814/24/123872/51626/374407/84902/9231/83544/84871/1540/9474/80184/339829/22832/22863/582/23002/8558/54806/55036/585/8573/89876/9696/57545/1260/26074/117178/200894/10564	34
GO:0030014	CCR4-NOT complex	6/682	16/18678	1.35678e-05	0.0017672	0.00142819	57472/4850/23019/4849/29883/4848	6
GO:0005813	centrosome	36/682	473/18678	2.83166e-05	0.00295059	0.00238455	9662/55212/8999/729440/6249/51626/84902/9150/1540/9024/80184/25853/402/8086/51143/1783/9793/22832/582/84516/991/54806/6790/8318/57679/585/9857/10120/9696/1021/9639/84446/117178/8881/1111/51164	36
GO:0031461	cullin-RING ubiquitin ligase complex	15/682	124/18678	4.67696e-05	0.00406116	0.00328208	55827/55070/25853/9681/991/29882/83892/51434/23113/64682/9730/8816/8450/8451/8881	15
GO:0080008	Cul4-RING E3 ubiquitin ligase complex	7/682	29/18678	6.48756e-05	0.0048286	0.00390229	55827/55070/25853/9730/8816/8450/8451	7
GO:0000151	ubiquitin ligase complex	21/682	224/18678	7.71306e-05	0.00502313	0.0040595	55827/55070/25853/9681/991/29882/83892/51434/23113/64682/25852/8315/9730/8816/8450/8451/8881/54165/580/10273/3301	21
GO:0044447	axoneme part	7/682	31/18678	0.000102572	0.00553503	0.0044732	64446/27019/83544/22832/89876/26074/10564	7
GO:0005802	trans-Golgi network	19/682	196/18678	0.00010737	0.00553503	0.0044732	538/8938/8907/9382/102/10466/157807/91949/162/57448/79585/22796/23122/164/27032/7045/8905/1213/10564	19
GO:0032838	plasma membrane bounded cell projection cytoplasm	18/682	181/18678	0.000116862	0.00553503	0.0044732	64446/27019/123872/51626/374407/83544/9474/55330/339829/26258/22832/22863/55036/89876/8943/26074/200894/10564	18
GO:0099568	cytoplasmic region	30/682	402/18678	0.00018257	0.007624	0.00616143	2571/64446/9847/27019/11151/123872/51626/374407/8874/83544/9474/55330/339829/26258/22832/22863/6521/28988/55036/89876/23122/23616/8943/88/1490/26074/2035/200894/51164/10564	30
GO:0031252	cell leading edge	29/682	384/18678	0.000190234	0.007624	0.00616143	286/538/23191/9847/11151/6249/8874/26047/55604/4163/23607/54518/154796/3983/50649/28988/30817/57679/660/1020/23122/10094/23616/9459/1021/26084/117178/87/9564	29
GO:0032588	trans-Golgi network membrane	11/682	85/18678	0.000259483	0.00965648	0.00780401	8938/8907/9382/10466/157807/91949/162/22796/164/8905/1213	11
GO:0005912	adherens junction	34/682	496/18678	0.000345224	0.0119908	0.00969049	575/23191/8751/8754/389813/55827/102/9231/8874/28514/4921/402/977/659/6522/118/54518/54806/634/85440/23418/8573/23122/10094/23616/88/117178/87/1213/9564/51164/9267/682/1266	34
GO:0001726	ruffle	16/682	168/18678	0.000447314	0.0137739	0.0111316	23191/9847/6249/8874/23607/154796/50649/28988/30817/57679/660/23122/1021/26084/87/9564	16
GO:0017119	Golgi transport complex	4/682	11/18678	0.000473549	0.0137739	0.0111316	9382/10466/91949/22796	4
GO:1902911	protein kinase complex	10/682	77/18678	0.000475874	0.0137739	0.0111316	5565/51719/1025/1020/130399/91/1022/1021/219771/90	10
GO:1902554	serine/threonine protein kinase complex	9/682	65/18678	0.000562	0.0154106	0.0124543	51719/1025/1020/130399/91/1022/1021/219771/90	9
GO:0042581	specific granule	15/682	160/18678	0.000785706	0.019839	0.0160331	23191/8907/23250/116844/102/948/10396/80184/634/25852/79895/80331/1794/1118/221	15
GO:0005680	anaphase-promoting complex	5/682	21/18678	0.000799651	0.019839	0.0160331	991/29882/51434/64682/8881	5
GO:0045178	basal part of cell	7/682	45/18678	0.00113685	0.0262928	0.0212489	288/26119/659/634/85440/23122/9635	7
GO:0016323	basolateral plasma membrane	17/682	201/18678	0.00116072	0.0262928	0.0212489	286/538/287/8754/288/846/26119/114/84976/23705/659/6522/6521/634/8573/2035/9635	17
GO:0015629	actin cytoskeleton	29/682	432/18678	0.00126617	0.0274261	0.0221647	1612/11151/85365/10699/200539/4921/55860/114/10677/55604/23607/118/154796/23002/3983/28988/9093/8573/1613/10120/9696/10094/88/87/84448/9564/51164/55917/1266	29
GO:0034045	phagophore assembly site membrane	4/682	14/18678	0.00131603	0.0274261	0.0221647	9474/22863/9140/55102	4
GO:0005884	actin filament	9/682	74/18678	0.00145319	0.0291196	0.0235334	11151/55604/23607/154796/9093/1613/10094/88/87	9
GO:1904813	ficolin-1-rich granule lumen	12/682	124/18678	0.00194857	0.0376002	0.0303871	116844/2990/23412/55860/51719/317/28988/51071/10120/1675/1654/1508	12
GO:0000152	nuclear ubiquitin ligase complex	6/682	38/18678	0.00236042	0.0439206	0.035495	991/29882/51434/64682/8881/580	6
GO:0061695	transferase complex, transferring phosphorus-containing groups	15/682	181/18678	0.00268958	0.0482407	0.0389864	5426/5427/5565/51719/1025/1763/22863/5422/1020/130399/91/1022/1021/219771/90	15
GO:0044438	microbody part	10/682	98/18678	0.00307001	0.0482407	0.0389864	8310/2180/1384/2182/3295/8540/5825/224/23600/225	10
GO:0044439	peroxisomal part	10/682	98/18678	0.00307001	0.0482407	0.0389864	8310/2180/1384/2182/3295/8540/5825/224/23600/225	10
GO:0098793	presynapse	28/682	438/18678	0.00307144	0.0482407	0.0389864	8938/492/8448/23191/2571/8447/783/8745/30818/23268/1644/102/85445/320/846/10396/114/53942/26258/10059/23312/27255/9829/8573/1020/80331/1103/84446	28
GO:0009925	basal plasma membrane	5/682	28/18678	0.00312732	0.0482407	0.0389864	288/26119/659/634/9635	5
GO:0098687	chromosomal region	23/682	337/18678	0.00314815	0.0482407	0.0389864	472/1062/6249/3981/10664/2491/23468/11144/51143/1783/9793/64151/1763/84516/84444/23310/545/1616/23122/641/1111/5518/51164	23
GO:0000775	chromosome, centromeric region	15/682	185/18678	0.00331196	0.0493008	0.0398431	1062/6249/10664/2491/23468/51143/1783/9793/64151/84516/23310/1616/23122/5518/51164	15

## Sheet: MF
The GO enrichment of unigenes of VMS group (V. mandarinia smith).
ID	Description	GeneRatio	BgRatio	pvalue	p.adjust	qvalue	geneID	Count
GO:0008237	metallopeptidase activity	28/665	153/16969	7.99957e-12	5.36771e-09	4.5808e-09	11173/8038/56999/8751/4185/8745/9509/8754/649/140766/53616/11096/80332/102/1800/9508/84871/55748/80070/81792/11174/10939/2028/290/170690/64174/9635/91419	28
GO:0004222	metalloendopeptidase activity	21/665	89/16969	2.22902e-11	7.47836e-09	6.38203e-09	11173/8038/56999/8751/4185/8745/9509/8754/649/140766/53616/11096/80332/102/9508/80070/81792/11174/10939/170690/91419	21
GO:0005089	Rho guanyl-nucleotide exchange factor activity	17/665	73/16969	2.25203e-09	4.06973e-07	3.47311e-07	27237/23268/9826/1795/8874/10276/64283/23365/1793/50649/57679/115557/9459/9639/1794/26084/55701	17
GO:0017048	Rho GTPase binding	24/665	146/16969	2.42607e-09	4.06973e-07	3.47311e-07	27237/538/23191/23268/9826/1795/8874/10276/64283/23365/1793/23002/50649/85440/23500/57679/1613/115557/9459/9639/1794/26084/55701/1730	24
GO:0005085	guanyl-nucleotide exchange factor activity	27/665	196/16969	1.30541e-08	1.75185e-06	1.49503e-06	27237/57221/414918/23268/9826/1795/8874/23348/10276/64283/55619/23365/1793/9828/160518/50649/85440/57679/57572/115557/9459/9639/1794/26084/55701/10564/9267	27
GO:0042623	ATPase activity, coupled	27/665	218/16969	1.24748e-07	1.3951e-05	1.19058e-05	538/492/23200/9619/55510/9429/10721/24/51626/79039/10396/26154/22907/1763/9557/1655/9416/2186/57205/1022/57130/27032/641/1654/5825/225/10521	27
GO:0016887	ATPase activity	31/665	280/16969	1.94797e-07	1.86727e-05	1.59353e-05	538/492/23200/9619/55510/9429/10721/24/51626/29028/79039/79572/10396/26154/22907/1763/9557/1655/9416/2186/10061/57205/1022/57130/27032/55324/641/1654/5825/225/10521	31
GO:0005088	Ras guanyl-nucleotide exchange factor activity	19/665	125/16969	3.97299e-07	3.33234e-05	2.84382e-05	27237/414918/23268/9826/1795/8874/10276/64283/23365/1793/160518/50649/57679/115557/9459/9639/1794/26084/55701	19
GO:0004175	endopeptidase activity	32/665	322/16969	1.39979e-06	0.000104362	8.90627e-05	11173/8038/56999/8751/4185/8745/1506/9509/8754/649/140766/843/53616/11096/80332/10699/102/9508/64063/80070/81792/1504/11174/10939/170690/8192/1675/1373/91419/23473/1508/11330	32
GO:0051020	GTPase binding	38/665	426/16969	2.1277e-06	0.000142516	0.000121623	27237/538/23191/57221/414918/23268/9826/1795/8874/23348/10276/64283/55619/23365/10059/1793/4301/9828/22863/160518/23312/23002/50649/85440/23500/57679/57572/1613/115557/9459/164/9639/1794/26084/55701/1730/10564/9267	38
GO:0043492	ATPase activity, coupled to movement of substances	13/665	69/16969	2.33633e-06	0.000142516	0.000121623	538/492/23200/9619/9429/24/10396/26154/57205/57130/27032/5825/225	13
GO:0003724	RNA helicase activity	9/665	34/16969	4.49156e-06	0.000251153	0.000214334	55510/79039/1662/57062/22907/1655/9416/1654/10521	9
GO:0017016	Ras GTPase binding	30/665	320/16969	9.57226e-06	0.000494076	0.000421644	27237/538/23191/414918/23268/9826/1795/8874/10276/64283/23365/10059/1793/4301/160518/23312/23002/50649/85440/23500/57679/1613/115557/9459/164/9639/1794/26084/55701/1730	30
GO:0004386	helicase activity	17/665	128/16969	1.05156e-05	0.000504	0.000430114	55510/9716/79039/54555/1662/57062/22907/1763/9557/9044/1655/9416/23132/641/1654/168400/10521	17
GO:0031267	small GTPase binding	30/665	333/16969	2.0697e-05	0.000925848	0.000790119	27237/538/23191/414918/23268/9826/1795/8874/10276/64283/23365/10059/1793/4301/160518/23312/23002/50649/85440/23500/57679/1613/115557/9459/164/9639/1794/26084/55701/1730	30
GO:0042626	ATPase activity, coupled to transmembrane movement of substances	11/665	62/16969	2.5327e-05	0.00106215	0.000906439	538/492/9619/9429/24/10396/26154/57130/27032/5825/225	11
GO:0015399	primary active transmembrane transporter activity	11/665	68/16969	6.17282e-05	0.00226349	0.00193166	538/492/9619/9429/24/10396/26154/57130/27032/5825/225	11
GO:0015405	P-P-bond-hydrolysis-driven transmembrane transporter activity	11/665	68/16969	6.17282e-05	0.00226349	0.00193166	538/492/9619/9429/24/10396/26154/57130/27032/5825/225	11
GO:0004674	protein serine/threonine kinase activity	31/665	371/16969	6.40927e-05	0.00226349	0.00193166	472/1612/255239/984/5565/9024/51719/1025/659/8558/203054/10295/6790/545/8573/1613/1020/157/673/130399/91/1022/1021/9730/1760/84446/1111/91419/11113/57143/90	31
GO:0008186	RNA-dependent ATPase activity	7/665	28/16969	7.92589e-05	0.00265914	0.00226931	55510/79039/22907/1655/9416/1654/10521	7
GO:0005319	lipid transporter activity	13/665	103/16969	0.000190912	0.00610009	0.00520582	23200/9619/24/64801/26154/347/23461/634/57655/57476/57205/21/5825	13
GO:0017124	SH3 domain binding	14/665	122/16969	0.000302149	0.00896176	0.00764796	8038/8751/8754/1795/102/7159/23607/1793/153090/8030/9829/23616/11113/9564	14
GO:0031072	heat shock protein binding	13/665	108/16969	0.000307184	0.00896176	0.00764796	317/196/9093/1616/1020/23234/7266/7917/10598/22826/3300/10273/3301	13
GO:0004004	ATP-dependent RNA helicase activity	6/665	25/16969	0.000331203	0.00925989	0.00790239	55510/79039/22907/1655/9416/1654	6
GO:0016849	phosphorus-oxygen lyase activity	5/665	17/16969	0.000380377	0.0102093	0.00871264	4881/114/112/111/109	5
GO:0004016	adenylate cyclase activity	4/665	10/16969	0.00040632	0.0104862	0.0089489	114/112/111/109	4
GO:0005178	integrin binding	13/665	113/16969	0.000479096	0.0119064	0.0101609	8751/4185/8745/8754/53616/11096/102/846/977/1311/88/7045/87	13
GO:0009975	cyclase activity	5/665	18/16969	0.000509794	0.0122168	0.0104259	4881/114/112/111/109	5
GO:0008026	ATP-dependent helicase activity	8/665	52/16969	0.000872961	0.0195252	0.0166628	55510/79039/22907/9557/1655/9416/641/1654	8
GO:0070035	purine NTP-dependent helicase activity	8/665	52/16969	0.000872961	0.0195252	0.0166628	55510/79039/22907/9557/1655/9416/641/1654	8
GO:0050750	low-density lipoprotein particle receptor binding	5/665	21/16969	0.00109824	0.0237716	0.0202867	26119/57763/1213/4043/3301	5
GO:0004535	poly(A)-specific ribonuclease activity	4/665	13/16969	0.00125917	0.0263437	0.0224817	57472/23019/29883/4848	4
GO:0003777	microtubule motor activity	7/665	43/16969	0.00129559	0.0263437	0.0224817	64446/1062/51626/51143/1783/10513/585	7
GO:0030170	pyridoxal phosphate binding	7/665	44/16969	0.00148948	0.0293954	0.025086	2571/51380/1644/875/6898/64902/1491	7
GO:0070279	vitamin B6 binding	7/665	45/16969	0.00170526	0.0318455	0.0271769	2571/51380/1644/875/6898/64902/1491	7
GO:0030676	Rac guanyl-nucleotide exchange factor activity	4/665	14/16969	0.00170855	0.0318455	0.0271769	1795/50649/57679/1794	4
GO:0060589	nucleoside-triphosphatase regulator activity	21/665	267/16969	0.00198643	0.0360241	0.030743	9826/9024/402/23365/10059/1793/663/153090/116985/11033/9681/1123/9093/116988/23616/9459/1794/10598/3300/2873/3301	21
GO:1990381	ubiquitin-specific protease binding	4/665	15/16969	0.00225819	0.0398749	0.0340292	267/79139/7917/1213	4
GO:0016829	lyase activity	15/665	168/16969	0.00255	0.0438732	0.0374414	2571/51380/4881/10721/1644/875/102724560/114/8846/51071/112/3295/111/109/1491	15
GO:0050662	coenzyme binding	20/665	257/16969	0.00283986	0.0476387	0.0406549	3141/2571/8310/51380/1644/875/150209/32/1621/55526/36/6898/51084/64902/11112/8540/7923/9131/1491/63935	20
GO:0004675	transmembrane receptor protein serine/threonine kinase activity	4/665	16/16969	0.00291845	0.0477629	0.0407609	659/130399/91/90	4
GO:0070325	lipoprotein particle receptor binding	5/665	26/16969	0.00301956	0.0482225	0.0411531	26119/57763/1213/4043/3301	5
GO:0005200	structural constituent of cytoskeleton	9/665	77/16969	0.00309026	0.0482225	0.0411531	286/375790/287/51412/288/23607/8030/10094/2035	9
