# Supplementary material for: Transcriptome profiling of venom gland from wasp species: de novo assembly, functional annotation, and discovery of molecular markers
Source: BMC Genomics. 2020 Jun 24;21:427. doi: 10.1186/s12864-020-06851-0 (PMC7315503; doi:10.1186/s12864-020-06851-0)
Supplement: Supplementary file 9 — Additional file 9. The GO enrichment of unigenes shared by the venom gland of the four wasp species. [file 12864_2020_6851_MOESM9_ESM.xls]

## Sheet: BP
The GO enrichment of unigenes shared by four species of wasp.
ID	Description	GeneRatio	BgRatio	pvalue	p.adjust	qvalue	geneID	Count
GO:0030855	epithelial cell differentiation	54/365	433/12259	1.33795e-19	3.3034e-16	1.84637e-16	43528/45821/37205/33432/34946/39753/47594/48805/53560/40517/43775/39592/35340/33692/42896/33470/42567/34924/37778/34974/41611/32857/39399/37889/45278/32083/41861/44540/32351/37841/39536/32976/39165/34560/40642/43767/49297/34411/38427/43673/35653/34524/33611/41836/44505/42313/34413/33604/34330/33346/31358/34364/32858/37386	54
GO:0002064	epithelial cell development	49/365	376/12259	1.21118e-18	1.4952e-15	8.35716e-16	43528/45821/33432/34946/39753/47594/48805/53560/40517/43775/39592/35340/33692/42896/33470/42567/34924/37778/34974/41611/32857/37889/45278/32083/41861/44540/32351/37841/32976/39165/34560/40642/43767/49297/34411/38427/35653/34524/33611/41836/44505/42313/33604/34330/33346/31358/34364/32858/37386	49
GO:0035220	wing disc development	47/365	406/12259	7.45447e-16	6.13503e-13	3.42906e-13	39744/37205/33432/45655/42327/42492/53560/41602/42896/34132/33107/34924/37778/36612/42936/31151/30998/41611/34543/39399/33282/44540/37841/32976/34560/35509/43767/43673/35653/45318/39745/34432/42313/39013/39440/34330/44274/33346/42733/35190/39439/41520/32097/42186/37873/37386/33602	47
GO:0030707	ovarian follicle cell development	42/365	341/12259	3.30984e-15	1.54816e-12	8.65316e-13	43528/33432/34946/39753/48805/53560/43775/39592/33692/42567/34924/37778/34974/41611/32857/37889/45278/32083/41861/44540/32351/37841/32976/39165/34560/40642/43767/49297/34411/38427/35653/34524/33611/41836/44505/42313/34330/33346/31358/34364/32858/37386	42
GO:0002066	columnar/cuboidal epithelial cell development	42/365	342/12259	3.67394e-15	1.54816e-12	8.65316e-13	43528/33432/34946/39753/48805/53560/43775/39592/33692/42567/34924/37778/34974/41611/32857/37889/45278/32083/41861/44540/32351/37841/32976/39165/34560/40642/43767/49297/34411/38427/35653/34524/33611/41836/44505/42313/34330/33346/31358/34364/32858/37386	42
GO:0002065	columnar/cuboidal epithelial cell differentiation	43/365	358/12259	3.76224e-15	1.54816e-12	8.65316e-13	43528/33432/34946/39753/48805/53560/43775/39592/33692/42567/34924/37778/34974/41611/32857/37889/45278/32083/41861/44540/32351/37841/32976/39165/34560/40642/43767/49297/34411/38427/35653/34524/33611/41836/44505/42313/34413/34330/33346/31358/34364/32858/37386	43
GO:0009886	post-embryonic animal morphogenesis	49/365	478/12259	2.17423e-14	7.66883e-12	4.28635e-12	41084/39744/37205/33432/39753/42327/36378/53560/43775/34132/33107/34924/44254/37778/36612/42936/31151/30998/34543/35045/39399/33282/32083/44540/35997/37841/32976/34560/35509/39570/43673/35653/45318/38116/42850/40998/33727/44505/42313/31666/39013/39440/34330/33208/39439/32097/32858/37386/33602	49
GO:0007267	cell-cell signaling	48/365	479/12259	9.77533e-14	3.01691e-11	1.68624e-11	45821/42656/39753/42327/36849/41602/43669/40048/42567/37778/43652/46456/31151/43824/48971/41491/41726/32537/37191/43869/32083/35997/42920/47877/41957/39536/49297/49968/45840/42249/32000/43673/45318/35051/40459/39745/42313/39013/37892/37729/34330/37196/246439/42918/42733/64877/42919/38545	48
GO:0048707	instar larval or pupal morphogenesis	47/365	465/12259	1.32085e-13	3.62352e-11	2.0253e-11	41084/39744/37205/33432/39753/42327/36378/53560/43775/34132/33107/34924/44254/37778/36612/42936/31151/30998/34543/35045/39399/33282/32083/44540/35997/37841/32976/34560/35509/43673/35653/45318/38116/42850/40998/44505/42313/31666/39013/39440/34330/33208/39439/32097/32858/37386/33602	47
GO:0007552	metamorphosis	48/365	492/12259	2.67605e-13	6.59056e-11	3.68367e-11	41084/39744/37205/33432/39753/42327/36378/53560/43775/34132/33107/34924/44254/37778/36612/42936/31151/30998/34543/35045/39399/33282/32083/44540/35997/37841/32976/34560/35509/43673/35653/45318/38116/34805/42850/40998/44505/42313/31666/39013/39440/34330/33208/39439/32097/32858/37386/33602	48
GO:0035282	segmentation	34/365	260/12259	2.93626e-13	6.59056e-11	3.68367e-11	41084/33432/47594/53560/35197/31151/42693/43415/42743/32537/45278/32083/37841/32976/35509/43767/39570/42000/38427/34524/33611/45318/41836/42313/38752/39013/39683/40835/44274/40832/42733/34134/37386/33602	34
GO:0060562	epithelial tube morphogenesis	47/365	493/12259	1.12842e-12	2.32173e-10	1.29768e-10	41084/39744/37205/33432/39753/42327/47594/36378/53560/31208/43775/42896/34132/33107/34924/44254/37778/36612/42936/31151/30998/41491/34543/39399/33282/32083/44540/35997/37841/32976/34560/35509/43673/35653/45318/38116/42313/39013/39440/34330/33208/43950/39439/32097/32858/37386/33602	47
GO:0007560	imaginal disc morphogenesis	42/365	419/12259	3.91139e-12	6.44392e-10	3.6017e-10	41084/39744/37205/33432/39753/42327/36378/53560/43775/34132/33107/34924/44254/37778/36612/42936/31151/30998/34543/39399/33282/32083/44540/35997/37841/32976/34560/35509/43673/35653/45318/38116/42313/39013/39440/34330/33208/39439/32097/32858/37386/33602	42
GO:0048563	post-embryonic animal organ morphogenesis	42/365	419/12259	3.91139e-12	6.44392e-10	3.6017e-10	41084/39744/37205/33432/39753/42327/36378/53560/43775/34132/33107/34924/44254/37778/36612/42936/31151/30998/34543/39399/33282/32083/44540/35997/37841/32976/34560/35509/43673/35653/45318/38116/42313/39013/39440/34330/33208/39439/32097/32858/37386/33602	42
GO:0007268	chemical synaptic transmission	35/365	301/12259	4.17589e-12	6.44392e-10	3.6017e-10	45821/42327/36849/43669/40048/42567/37778/43652/46456/43824/48971/41491/41726/32537/37191/32083/42920/41957/39536/49297/49968/45840/42249/32000/35051/40459/39745/37892/37729/37196/246439/42918/64877/42919/38545	35
GO:0098916	anterograde trans-synaptic signaling	35/365	301/12259	4.17589e-12	6.44392e-10	3.6017e-10	45821/42327/36849/43669/40048/42567/37778/43652/46456/43824/48971/41491/41726/32537/37191/32083/42920/41957/39536/49297/49968/45840/42249/32000/35051/40459/39745/37892/37729/37196/246439/42918/64877/42919/38545	35
GO:0099537	trans-synaptic signaling	35/365	302/12259	4.59754e-12	6.67725e-10	3.73212e-10	45821/42327/36849/43669/40048/42567/37778/43652/46456/43824/48971/41491/41726/32537/37191/32083/42920/41957/39536/49297/49968/45840/42249/32000/35051/40459/39745/37892/37729/37196/246439/42918/64877/42919/38545	35
GO:0099536	synaptic signaling	35/365	303/12259	5.05956e-12	6.94004e-10	3.879e-10	45821/42327/36849/43669/40048/42567/37778/43652/46456/43824/48971/41491/41726/32537/37191/32083/42920/41957/39536/49297/49968/45840/42249/32000/35051/40459/39745/37892/37729/37196/246439/42918/64877/42919/38545	35
GO:0045595	regulation of cell differentiation	42/365	424/12259	5.7784e-12	7.50887e-10	4.19694e-10	45821/41084/39744/33432/35070/39753/47594/48805/35197/35688/32268/34924/44254/35800/42743/34215/38643/42934/37889/45278/32083/47877/32796/41957/39536/43767/42000/34524/45318/35047/36975/40998/42313/34413/38752/42874/40835/31245/34364/42551/41432/37386	42
GO:0042127	regulation of cell proliferation	30/365	229/12259	7.48023e-12	9.23435e-10	5.16136e-10	45821/3355133/39744/33432/45655/47594/35197/44018/35688/32268/42896/40048/34924/35800/43026/43415/35045/32083/35997/47877/41957/32976/42000/45840/35047/40684/41836/42313/32679/41432	30
GO:0008283	cell proliferation	38/365	358/12259	7.98401e-12	9.38691e-10	5.24664e-10	45821/3355133/39744/33432/45655/47594/35197/44018/35688/32268/42896/40048/34924/35800/43026/41491/42693/43415/35045/36491/35816/32083/35997/47877/41957/32976/40642/34411/42000/45840/35047/40684/41836/42313/32679/42595/41432/43740	38
GO:0007163	establishment or maintenance of cell polarity	29/365	216/12259	9.16424e-12	1.02848e-09	5.74848e-10	37205/35070/42327/47594/42492/40517/40553/42896/42567/41491/42743/32537/45278/32083/43901/47877/37841/39536/41566/43673/35051/37014/42313/39440/42946/39439/31358/42186/37386	29
GO:0001700	embryonic development via the syncytial blastoderm	27/365	198/12259	3.4015e-11	3.65144e-09	2.0409e-09	45821/37205/33432/40517/36442/39592/35340/42896/34132/31840/37778/40457/31151/44858/40133/32857/32083/34411/45318/33727/34993/38631/39683/38898/45282/41848/37386	27
GO:0045165	cell fate commitment	34/365	309/12259	4.01815e-11	4.13367e-09	2.31043e-09	32039/33432/47594/35197/44018/36674/41602/34924/36612/31151/41491/42693/43869/36491/33282/37889/45278/32083/35997/47877/39536/35509/34411/45318/35051/44505/42313/34413/39440/34330/40835/42537/39439/42186	34
GO:0048569	post-embryonic animal organ development	43/365	482/12259	9.84026e-11	9.71824e-09	5.43182e-09	41084/39744/37205/33432/39753/42327/36378/53560/43775/34132/33107/34924/44254/37778/36612/42936/31151/30998/34543/39399/33282/32083/44540/35997/37841/32976/34560/35509/42000/43673/35653/45318/38116/42313/39013/39440/34330/33208/39439/32097/32858/37386/33602	43
GO:0035107	appendage morphogenesis	36/365	357/12259	1.27072e-10	1.20669e-08	6.74459e-09	41084/39744/37205/33432/39753/42327/53560/34132/33107/34924/37778/36612/42936/31151/30998/34543/39399/33282/44540/37841/34560/35509/39570/43673/35653/45318/42313/39013/39440/34330/33208/39439/32097/32858/37386/33602	36
GO:0035120	post-embryonic appendage morphogenesis	35/365	344/12259	1.82691e-10	1.64288e-08	9.18259e-09	41084/39744/37205/33432/42327/53560/34132/33107/34924/37778/36612/42936/31151/30998/34543/39399/33282/44540/37841/34560/35509/39570/43673/35653/45318/42313/39013/39440/34330/33208/39439/32097/32858/37386/33602	35
GO:0009792	embryo development ending in birth or egg hatching	27/365	213/12259	1.86313e-10	1.64288e-08	9.18259e-09	45821/37205/33432/40517/36442/39592/35340/42896/34132/31840/37778/40457/31151/44858/40133/32857/32083/34411/45318/33727/34993/38631/39683/38898/45282/41848/37386	27
GO:0007417	central nervous system development	31/365	278/12259	2.17665e-10	1.85316e-08	1.03579e-08	45821/41084/39744/36561/35197/44018/39592/34924/37778/42936/44858/41491/34215/36491/33343/45278/44540/35997/37841/34560/35509/39570/31002/250736/45318/38752/38631/40835/42946/45282/37386	31
GO:0090066	regulation of anatomical structure size	29/365	246/12259	2.26444e-10	1.86364e-08	1.04164e-08	43528/45821/3355133/37205/33432/35070/42492/35340/34132/33953/34924/32623/30998/48971/43026/32537/42934/33343/41957/34560/43673/33611/33604/42874/34330/31245/38898/33346/41883	29
GO:0048736	appendage development	36/365	365/12259	2.36956e-10	1.88724e-08	1.05484e-08	41084/39744/37205/33432/39753/42327/53560/34132/33107/34924/37778/36612/42936/31151/30998/34543/39399/33282/44540/37841/34560/35509/39570/43673/35653/45318/42313/39013/39440/34330/33208/39439/32097/32858/37386/33602	36
GO:0035114	imaginal disc-derived appendage morphogenesis	35/365	354/12259	4.00465e-10	3.08984e-08	1.727e-08	41084/39744/37205/33432/39753/42327/53560/34132/33107/34924/37778/36612/42936/31151/30998/34543/39399/33282/44540/37841/34560/35509/43673/35653/45318/42313/39013/39440/34330/33208/39439/32097/32858/37386/33602	35
GO:0031175	neuron projection development	42/365	488/12259	5.04989e-10	3.77824e-08	2.11177e-08	45821/38590/39744/35070/45655/33635/35197/40553/42896/42936/34974/44858/42693/42743/42934/41861/44540/35997/43901/41957/37841/39536/34560/35509/43767/39570/42000/31002/45318/35267/44505/38752/39013/42874/31245/38898/43080/39439/42186/34364/42551/37386	42
GO:0048737	imaginal disc-derived appendage development	35/365	361/12259	6.80913e-10	4.94463e-08	2.7637e-08	41084/39744/37205/33432/39753/42327/53560/34132/33107/34924/37778/36612/42936/31151/30998/34543/39399/33282/44540/37841/34560/35509/43673/35653/45318/42313/39013/39440/34330/33208/39439/32097/32858/37386/33602	35
GO:0016477	cell migration	32/365	319/12259	1.63981e-09	1.15677e-07	6.46552e-08	45821/41084/33432/34946/39753/48805/31208/43775/39592/42567/32857/37889/45278/41861/35997/43901/41957/37841/32976/39165/34560/42000/39745/42313/39013/44274/33346/34134/43080/31358/42186/37386	32
GO:0007350	blastoderm segmentation	26/365	219/12259	1.71842e-09	1.17855e-07	6.58726e-08	33432/47594/53560/31151/42693/43415/42743/32537/45278/32083/32976/43767/39570/42000/38427/34524/33611/45318/39013/39683/40835/44274/40832/42733/37386/33602	26
GO:0060284	regulation of cell development	33/365	340/12259	2.09391e-09	1.39726e-07	7.80972e-08	45821/41084/39744/35070/39753/47594/48805/35197/32268/34924/35800/42743/42934/37889/45278/32083/47877/32796/41957/39536/34524/45318/40998/42313/34413/38752/42874/40835/31245/34364/42551/41432/37386	33
GO:0051130	positive regulation of cellular component organization	31/365	306/12259	2.35097e-09	1.52751e-07	8.53774e-08	43528/45821/47594/32268/35340/42567/32623/37778/35800/42936/30998/43824/32537/42934/33343/32083/41861/43901/41957/39536/43673/33611/35051/31148/31245/33220/38898/33346/41883/41848/42551	31
GO:0007472	wing disc morphogenesis	31/365	307/12259	2.54498e-09	1.61117e-07	9.0053e-08	39744/37205/33432/42327/53560/34132/33107/34924/37778/36612/42936/31151/30998/34543/39399/33282/44540/37841/32976/34560/35509/43673/35653/45318/42313/39013/39440/34330/39439/32097/37386	31
GO:0048565	digestive tract development	18/365	109/12259	3.13415e-09	1.88737e-07	1.05491e-07	33432/31208/39592/42896/44858/41491/42743/36491/44540/32976/39570/33727/38631/40835/45282/42537/37386/33602	18
GO:0055123	digestive system development	18/365	109/12259	3.13415e-09	1.88737e-07	1.05491e-07	33432/31208/39592/42896/44858/41491/42743/36491/44540/32976/39570/33727/38631/40835/45282/42537/37386/33602	18
GO:0007476	imaginal disc-derived wing morphogenesis	30/365	297/12259	4.61843e-09	2.68403e-07	1.50018e-07	39744/37205/33432/42327/53560/34132/33107/34924/37778/36612/42936/31151/30998/34543/39399/33282/44540/37841/34560/35509/43673/35653/45318/42313/39013/39440/34330/39439/32097/37386	30
GO:0001654	eye development	37/365	427/12259	4.8919e-09	2.68403e-07	1.50018e-07	45821/32039/41084/33432/35070/39753/47594/33635/53560/38451/42896/34924/31151/41491/34543/43415/32537/33282/45278/35759/41861/37841/39536/32976/35783/43767/42000/43673/43690/34432/44505/42313/39013/39440/41883/39439/37386	37
GO:0048880	sensory system development	37/365	427/12259	4.8919e-09	2.68403e-07	1.50018e-07	45821/32039/41084/33432/35070/39753/47594/33635/53560/38451/42896/34924/31151/41491/34543/43415/32537/33282/45278/35759/41861/37841/39536/32976/35783/43767/42000/43673/43690/34432/44505/42313/39013/39440/41883/39439/37386	37
GO:0150063	visual system development	37/365	427/12259	4.8919e-09	2.68403e-07	1.50018e-07	45821/32039/41084/33432/35070/39753/47594/33635/53560/38451/42896/34924/31151/41491/34543/43415/32537/33282/45278/35759/41861/37841/39536/32976/35783/43767/42000/43673/43690/34432/44505/42313/39013/39440/41883/39439/37386	37
GO:0048749	compound eye development	35/365	395/12259	7.36284e-09	3.95192e-07	2.20885e-07	45821/32039/41084/33432/35070/39753/47594/33635/38451/42896/34924/31151/41491/34543/43415/32537/33282/45278/35759/41861/37841/39536/32976/35783/42000/43673/43690/34432/44505/42313/39013/39440/41883/39439/37386	35
GO:0009880	embryonic pattern specification	26/365	236/12259	8.48249e-09	4.45601e-07	2.4906e-07	33432/47594/53560/31151/42693/43415/42743/32537/45278/32083/32976/43767/39570/42000/38427/34524/33611/45318/39013/39683/40835/44274/40832/42733/37386/33602	26
GO:0048592	eye morphogenesis	32/365	342/12259	9.11442e-09	4.59255e-07	2.56692e-07	32039/41084/33432/35070/39753/47594/33635/53560/42896/34924/31151/41491/43415/32537/33282/45278/35759/41861/37841/39536/32976/35783/43767/42000/43673/43690/44505/42313/39440/41883/39439/37386	32
GO:0090596	sensory organ morphogenesis	32/365	342/12259	9.11442e-09	4.59255e-07	2.56692e-07	32039/41084/33432/35070/39753/47594/33635/53560/42896/34924/31151/41491/43415/32537/33282/45278/35759/41861/37841/39536/32976/35783/43767/42000/43673/43690/44505/42313/39440/41883/39439/37386	32
GO:0048584	positive regulation of response to stimulus	39/365	477/12259	9.35704e-09	4.62051e-07	2.58254e-07	33432/39753/36748/31800/41602/43775/35340/42896/34924/37778/43026/41491/37040/43415/35045/43869/42934/43724/35997/47877/41957/43767/43484/43673/34524/35047/31148/37339/34432/38752/39013/32679/34330/44274/31245/33220/42733/42186/42551	39
GO:0008356	asymmetric cell division	17/365	104/12259	1.01415e-08	4.90969e-07	2.74417e-07	39753/47594/35197/34924/34543/36491/35816/43901/47877/34411/42000/34504/35696/42313/39013/42946/37386	17
GO:0120035	regulation of plasma membrane bounded cell projection organization	20/365	145/12259	1.04717e-08	4.97204e-07	2.77903e-07	43528/45821/35070/47594/35340/32623/34215/42934/41861/41957/37841/39536/45318/38752/42874/31245/38898/33346/34364/42551	20
GO:0031344	regulation of cell projection organization	20/365	146/12259	1.1808e-08	5.50073e-07	3.07453e-07	43528/45821/35070/47594/35340/32623/34215/42934/41861/41957/37841/39536/45318/38752/42874/31245/38898/33346/34364/42551	20
GO:0051094	positive regulation of developmental process	27/365	259/12259	1.43598e-08	6.56561e-07	3.66972e-07	33432/39753/47594/48805/32623/37778/35800/43824/38643/42934/37889/32083/32351/32796/41957/39536/43767/35047/40998/34413/31245/33220/38898/40832/33346/42551/37386	27
GO:0042330	taxis	33/365	370/12259	1.7282e-08	7.75803e-07	4.3362e-07	45821/38590/39744/33432/35070/45655/35334/33635/31826/35197/40553/36076/34974/44858/41491/41726/32083/41861/44540/35997/43901/34560/35509/39570/35267/44505/38752/39013/43080/43950/35190/42186/37386	33
GO:0051960	regulation of nervous system development	32/365	354/12259	2.0902e-08	9.21556e-07	5.15086e-07	45821/41084/39744/35070/47594/35197/32268/42567/32623/37778/35800/43824/42934/45278/32083/47877/32796/41957/39536/45318/42313/34413/38752/42874/40835/31245/33220/38898/33346/34364/42551/41432	32
GO:0001745	compound eye morphogenesis	30/365	321/12259	2.78232e-08	1.20518e-06	6.73614e-07	32039/41084/33432/35070/39753/47594/33635/42896/34924/31151/41491/43415/32537/33282/45278/35759/41861/37841/39536/32976/35783/42000/43673/43690/44505/42313/39440/41883/39439/37386	30
GO:0048812	neuron projection morphogenesis	37/365	457/12259	2.98505e-08	1.2707e-06	7.10235e-07	45821/39744/35070/45655/33635/35197/40553/42896/42936/34974/44858/42693/42743/42934/41861/44540/35997/43901/37841/39536/34560/35509/43767/39570/42000/31002/45318/35267/44505/38752/39013/31245/43080/39439/42186/34364/37386	37
GO:0120039	plasma membrane bounded cell projection morphogenesis	37/365	458/12259	3.16061e-08	1.30621e-06	7.30079e-07	45821/39744/35070/45655/33635/35197/40553/42896/42936/34974/44858/42693/42743/42934/41861/44540/35997/43901/37841/39536/34560/35509/43767/39570/42000/31002/45318/35267/44505/38752/39013/31245/43080/39439/42186/34364/37386	37
GO:0019827	stem cell population maintenance	16/365	99/12259	3.27259e-08	1.30621e-06	7.30079e-07	42656/33432/45655/34924/37778/31151/35816/35759/43901/42000/42313/34413/39013/33220/37386/42661	16
GO:0098727	maintenance of cell number	16/365	99/12259	3.27259e-08	1.30621e-06	7.30079e-07	42656/33432/45655/34924/37778/31151/35816/35759/43901/42000/42313/34413/39013/33220/37386/42661	16
GO:0051301	cell division	28/365	287/12259	3.28007e-08	1.30621e-06	7.30079e-07	33432/39753/47594/35197/42971/35340/34924/40512/42693/34543/36491/35816/33343/43901/47877/37841/35783/34411/42000/35325/43673/34504/35696/41836/42313/39013/42946/37386	28
GO:0048858	cell projection morphogenesis	37/365	460/12259	3.54127e-08	1.38784e-06	7.75708e-07	45821/39744/35070/45655/33635/35197/40553/42896/42936/34974/44858/42693/42743/42934/41861/44540/35997/43901/37841/39536/34560/35509/43767/39570/42000/31002/45318/35267/44505/38752/39013/31245/43080/39439/42186/34364/37386	37
GO:0061061	muscle structure development	25/365	236/12259	3.63939e-08	1.40401e-06	7.84744e-07	37205/33432/42327/36674/43775/33692/31618/37778/46456/37232/31166/34215/33282/42934/41957/34560/35509/45318/33727/44505/39440/40835/38898/42537/39439	25
GO:0002376	immune system process	37/365	462/12259	3.96476e-08	1.506e-06	8.41748e-07	43528/39744/33432/45655/36748/31800/47594/35688/40739/33219/35340/40048/43415/35045/34215/38643/35997/43901/41957/39536/32976/37084/43767/42000/45840/34524/45318/35047/40684/37339/42850/38752/39683/40835/40410/34364/37386	37
GO:0090130	tissue migration	22/365	188/12259	4.1249e-08	1.54309e-06	8.6248e-07	33432/34946/39753/48805/43775/39592/42567/32857/37889/45278/41861/41957/37841/32976/39165/34560/42313/39013/33346/34134/31358/37386	22
GO:0060322	head development	19/365	143/12259	4.56044e-08	1.68056e-06	9.39315e-07	41084/33432/35197/44018/40517/42936/42743/33343/37841/34560/39570/31002/250736/45318/38752/40835/42946/40832/37386	19
GO:0032990	cell part morphogenesis	37/365	469/12259	5.85258e-08	2.125e-06	1.18773e-06	45821/39744/35070/45655/33635/35197/40553/42896/42936/34974/44858/42693/42743/42934/41861/44540/35997/43901/37841/39536/34560/35509/43767/39570/42000/31002/45318/35267/44505/38752/39013/31245/43080/39439/42186/34364/37386	37
GO:0032879	regulation of localization	37/365	470/12259	6.18284e-08	2.21238e-06	1.23657e-06	43528/45821/42656/35070/39753/31800/42327/47594/48805/40393/40170/35197/33219/42896/42567/37778/41491/37040/42743/32537/37889/41957/37841/35783/49297/34411/49968/43673/35653/34524/35051/39745/39013/31245/43950/64877/37386	37
GO:0045944	positive regulation of transcription by RNA polymerase II	30/365	334/12259	6.7992e-08	2.39818e-06	1.34041e-06	41084/39744/38872/38451/41602/33692/40162/36612/31151/42743/35045/37889/40385/35509/43767/39570/38347/45318/35047/40684/44505/34413/38752/39440/40835/40832/42537/39439/39682/33602	30
GO:0007156	homophilic cell adhesion via plasma membrane adhesion molecules	11/365	46/12259	7.34493e-08	2.55417e-06	1.42761e-06	43528/38590/35070/33635/40553/43824/41441/43026/43690/42006/37386	11
GO:0048667	cell morphogenesis involved in neuron differentiation	36/365	454/12259	7.86821e-08	2.69814e-06	1.50807e-06	45821/39744/35070/45655/33635/35197/40553/42896/42936/34974/44858/42693/42743/36491/42934/41861/44540/35997/43901/37841/39536/34560/35509/43767/39570/42000/45318/35267/44505/38752/39013/31245/43080/39439/42186/37386	36
GO:0010631	epithelial cell migration	21/365	179/12259	8.06501e-08	2.72774e-06	1.52462e-06	33432/34946/39753/48805/43775/39592/42567/32857/37889/45278/41861/41957/37841/32976/39165/34560/42313/39013/33346/31358/37386	21
GO:0008154	actin polymerization or depolymerization	13/365	68/12259	8.32462e-08	2.74641e-06	1.53505e-06	45821/3355133/35340/34132/32623/30998/33343/37841/43673/33611/38898/33346/41883	13
GO:0002682	regulation of immune system process	24/365	229/12259	8.43324e-08	2.74641e-06	1.53505e-06	39744/45655/36748/31800/35688/40739/33219/40048/43415/35045/34215/38643/35997/41957/42000/45840/34524/45318/35047/40684/37339/42850/38752/34364	24
GO:0008064	regulation of actin polymerization or depolymerization	12/365	57/12259	8.56514e-08	2.74641e-06	1.53505e-06	45821/3355133/35340/34132/32623/30998/33343/43673/33611/38898/33346/41883	12
GO:0030832	regulation of actin filament length	12/365	57/12259	8.56514e-08	2.74641e-06	1.53505e-06	45821/3355133/35340/34132/32623/30998/33343/43673/33611/38898/33346/41883	12
GO:0090132	epithelium migration	21/365	180/12259	8.88493e-08	2.81242e-06	1.57195e-06	33432/34946/39753/48805/43775/39592/42567/32857/37889/45278/41861/41957/37841/32976/39165/34560/42313/39013/33346/31358/37386	21
GO:0048870	cell motility	32/365	377/12259	9.18255e-08	2.86984e-06	1.60404e-06	45821/41084/33432/34946/39753/48805/31208/43775/39592/42567/32857/37889/45278/41861/35997/43901/41957/37841/32976/39165/34560/42000/39745/42313/39013/44274/33346/34134/43080/31358/42186/37386	32
GO:0030029	actin filament-based process	28/365	304/12259	1.11884e-07	3.45301e-06	1.92999e-06	45821/3355133/37205/34946/40517/43775/36442/35340/42896/34132/31618/32623/46456/30998/31166/33343/41861/37841/35325/43673/33611/35696/42313/37729/38898/42946/33346/41883	28
GO:0048598	embryonic morphogenesis	25/365	251/12259	1.22457e-07	3.71433e-06	2.07605e-06	45821/37205/33432/47594/31208/40517/36442/39592/42896/34132/37778/31151/44858/41491/43869/32083/44540/35997/33727/38631/45282/34134/42537/37386/33602	25
GO:0030036	actin cytoskeleton organization	27/365	287/12259	1.2336e-07	3.71433e-06	2.07605e-06	45821/3355133/37205/34946/43775/36442/35340/42896/34132/31618/32623/46456/30998/31166/33343/41861/37841/35325/43673/33611/35696/42313/37729/38898/42946/33346/41883	27
GO:0030041	actin filament polymerization	12/365	59/12259	1.28483e-07	3.82198e-06	2.13622e-06	3355133/35340/34132/32623/30998/33343/37841/43673/33611/38898/33346/41883	12
GO:0051674	localization of cell	32/365	383/12259	1.3214e-07	3.88396e-06	2.17087e-06	45821/41084/33432/34946/39753/48805/31208/43775/39592/42567/32857/37889/45278/41861/35997/43901/41957/37841/32976/39165/34560/42000/39745/42313/39013/44274/33346/34134/43080/31358/42186/37386	32
GO:0001667	ameboidal-type cell migration	22/365	201/12259	1.37327e-07	3.96048e-06	2.21363e-06	33432/34946/39753/48805/43775/39592/42567/32857/37889/45278/41861/41957/37841/32976/39165/34560/42313/39013/33346/34134/31358/37386	22
GO:0001505	regulation of neurotransmitter levels	18/365	138/12259	1.37951e-07	3.96048e-06	2.21363e-06	42327/35334/36849/36417/38484/42567/37778/46456/37867/32537/39536/49968/42249/35051/40459/39745/35190/64877	18
GO:0040007	growth	35/365	445/12259	1.47078e-07	4.12974e-06	2.30824e-06	45821/38264/33432/35070/33635/53560/35197/39592/42896/42567/32623/37778/43652/31151/48971/32537/42934/32083/43724/32351/41957/39536/43673/40180/39013/39440/31245/38898/33346/33208/59172/39439/64877/42186/37386	35
GO:0040008	regulation of growth	28/365	308/12259	1.47192e-07	4.12974e-06	2.30824e-06	45821/38264/33432/35070/53560/35197/42896/42567/32623/37778/43652/32537/42934/32083/43724/32351/41957/43673/40180/39013/39440/31245/38898/33346/59172/39439/42186/37386	28
GO:0009953	dorsal/ventral pattern formation	19/365	155/12259	1.68284e-07	4.66846e-06	2.60935e-06	33432/42492/53560/33692/42896/37232/42743/45278/35509/39570/42000/35047/35051/42313/39013/42733/34134/39682/42186	19
GO:0007424	open tracheal system development	24/365	238/12259	1.74793e-07	4.79515e-06	2.68016e-06	37205/33432/47594/48805/35340/42896/34132/33470/33953/31151/48971/32537/45278/44540/35997/41957/39536/32976/37034/43767/33604/39013/43950/37386	24
GO:0048863	stem cell differentiation	15/365	98/12259	1.85751e-07	5.03977e-06	2.81688e-06	33432/35197/44018/34924/44254/35800/31151/41491/34215/49297/39570/36975/42313/34413/40835	15
GO:0032271	regulation of protein polymerization	12/365	61/12259	1.89488e-07	5.08528e-06	2.84232e-06	3355133/35340/34132/32623/30998/33343/43901/43673/33611/38898/33346/41883	12
GO:0016331	morphogenesis of embryonic epithelium	17/365	127/12259	2.1082e-07	5.59694e-06	3.1283e-06	45821/37205/33432/47594/40517/36442/39592/42896/34132/37778/31151/44858/32083/35997/33727/38631/45282	17
GO:0044087	regulation of cellular component biogenesis	28/365	314/12259	2.19966e-07	5.77762e-06	3.22929e-06	45821/3355133/47594/35197/32268/35340/34132/42567/32623/37778/30998/43824/42743/34215/42934/33343/32083/41861/35997/43901/41957/37841/43673/34524/33611/38898/33346/41883	28
GO:0035194	posttranscriptional gene silencing by RNA	12/365	62/12259	2.28745e-07	5.94496e-06	3.32282e-06	31130/45655/40739/42693/32133/32351/38427/34524/39683/41883/34364/38538	12
GO:0007293	germarium-derived egg chamber formation	15/365	100/12259	2.43987e-07	6.27505e-06	3.50732e-06	47594/36674/34132/42693/35816/43901/34411/42000/38427/35051/42313/42946/31358/42186/37386	15
GO:0032535	regulation of cellular component size	20/365	175/12259	2.54176e-07	6.46969e-06	3.61611e-06	43528/45821/3355133/35070/42492/35340/34132/32623/30998/43026/42934/33343/41957/43673/33611/42874/31245/38898/33346/41883	20
GO:0045216	cell-cell junction organization	12/365	63/12259	2.75088e-07	6.93053e-06	3.87369e-06	37205/47594/40553/42896/33953/31151/48971/32083/35997/33604/34134/37386	12
GO:0010557	positive regulation of macromolecule biosynthetic process	37/365	499/12259	2.81466e-07	7.0196e-06	3.92347e-06	41084/39744/38872/38451/32268/41602/33692/40162/36612/42936/31151/34974/40133/42743/35045/37889/31880/40385/35509/43767/39570/38347/34524/45318/35047/40684/44505/34413/38752/32679/39440/40835/40832/42537/39439/39682/33602	37
GO:0030833	regulation of actin filament polymerization	11/365	53/12259	3.48076e-07	8.52574e-06	4.7653e-06	3355133/35340/34132/32623/30998/33343/43673/33611/38898/33346/41883	11
GO:0060541	respiratory system development	24/365	247/12259	3.48765e-07	8.52574e-06	4.7653e-06	37205/33432/47594/48805/35340/42896/34132/33470/33953/31151/48971/32537/45278/44540/35997/41957/39536/32976/37034/43767/33604/39013/43950/37386	24
GO:0051254	positive regulation of RNA metabolic process	35/365	464/12259	4.01806e-07	9.72608e-06	5.4362e-06	41084/39744/38872/38451/32268/41602/33692/40162/36612/42936/31151/40133/42743/35045/37889/31880/40385/35509/43767/39570/38347/34524/45318/35047/40684/44505/34413/38752/39440/40835/40832/42537/39439/39682/33602	35
GO:0045893	positive regulation of transcription, DNA-templated	34/365	445/12259	4.41528e-07	1.03822e-05	5.80294e-06	41084/39744/38872/38451/32268/41602/33692/40162/36612/42936/31151/40133/42743/35045/37889/31880/40385/35509/43767/39570/38347/45318/35047/40684/44505/34413/38752/39440/40835/40832/42537/39439/39682/33602	34
GO:1902680	positive regulation of RNA biosynthetic process	34/365	445/12259	4.41528e-07	1.03822e-05	5.80294e-06	41084/39744/38872/38451/32268/41602/33692/40162/36612/42936/31151/40133/42743/35045/37889/31880/40385/35509/43767/39570/38347/45318/35047/40684/44505/34413/38752/39440/40835/40832/42537/39439/39682/33602	34
GO:1903508	positive regulation of nucleic acid-templated transcription	34/365	445/12259	4.41528e-07	1.03822e-05	5.80294e-06	41084/39744/38872/38451/32268/41602/33692/40162/36612/42936/31151/40133/42743/35045/37889/31880/40385/35509/43767/39570/38347/45318/35047/40684/44505/34413/38752/39440/40835/40832/42537/39439/39682/33602	34
GO:0016441	posttranscriptional gene silencing	12/365	66/12259	4.68267e-07	1.09071e-05	6.0963e-06	31130/45655/40739/42693/32133/32351/38427/34524/39683/41883/34364/38538	12
GO:0021700	developmental maturation	23/365	234/12259	5.01422e-07	1.15433e-05	6.45189e-06	33432/47594/34950/53560/40553/37232/33532/42743/32537/32083/43901/39165/42000/38427/34524/33611/35051/42850/37729/33220/35190/42186/37386	23
GO:0051258	protein polymerization	14/365	92/12259	5.14163e-07	1.15433e-05	6.45189e-06	3355133/35340/34132/32623/30998/33343/43901/37841/43673/33611/38898/42946/33346/41883	14
GO:1902903	regulation of supramolecular fiber organization	14/365	92/12259	5.14163e-07	1.15433e-05	6.45189e-06	45821/3355133/35340/34132/32623/30998/42934/33343/43901/43673/33611/38898/33346/41883	14
GO:0045935	positive regulation of nucleobase-containing compound metabolic process	36/365	490/12259	5.14281e-07	1.15433e-05	6.45189e-06	41084/39744/38872/38451/32268/41602/33692/40162/36612/42936/31151/34974/40133/42743/35045/37889/31880/40385/35509/43767/39570/38347/34524/45318/35047/40684/44505/34413/38752/39440/40835/40832/42537/39439/39682/33602	36
GO:0035222	wing disc pattern formation	13/365	80/12259	6.05442e-07	1.3467e-05	7.52712e-06	33432/45655/42492/53560/42896/37778/35509/43767/42313/39013/44274/42733/42186	13
GO:0060341	regulation of cellular localization	17/365	137/12259	6.34922e-07	1.39966e-05	7.82315e-06	45821/31800/42327/47594/40170/35197/42896/42567/37778/42743/35783/35653/34524/35051/39745/39013/64877	17
GO:0007349	cellularization	15/365	108/12259	6.79277e-07	1.48419e-05	8.2956e-06	35340/34132/42693/32537/36491/39536/34524/35696/34805/35042/34993/39683/43950/59172/34364	15
GO:1903034	regulation of response to wounding	8/365	27/12259	7.73553e-07	1.6468e-05	9.20445e-06	35340/43026/42934/41957/40459/34432/31245/42551	8
GO:0110053	regulation of actin filament organization	12/365	69/12259	7.73697e-07	1.6468e-05	9.20445e-06	45821/3355133/35340/34132/32623/30998/33343/43673/33611/38898/33346/41883	12
GO:0050767	regulation of neurogenesis	24/365	258/12259	7.73708e-07	1.6468e-05	9.20445e-06	45821/41084/39744/35070/47594/35197/32268/35800/42934/45278/47877/32796/41957/39536/45318/42313/34413/38752/42874/40835/31245/34364/42551/41432	24
GO:0007391	dorsal closure	15/365	110/12259	8.64033e-07	1.82333e-05	1.01912e-05	45821/37205/33432/40517/36442/39592/42896/34132/37778/31151/44858/32083/33727/38631/45282	15
GO:0060964	regulation of gene silencing by miRNA	6/365	13/12259	9.6145e-07	2.01171e-05	1.12441e-05	31130/45655/32351/41883/34364/38538	6
GO:0061564	axon development	29/365	358/12259	9.93451e-07	2.0612e-05	1.15207e-05	45821/38590/39744/35070/33635/35197/40553/34974/44858/42934/41861/35997/43901/41957/37841/39536/34560/35509/39570/42000/35267/38752/39013/31245/38898/43080/42186/42551/37386	29
GO:0036099	female germ-line stem cell population maintenance	8/365	28/12259	1.05507e-06	2.16121e-05	1.20797e-05	42656/33432/37778/35816/35759/42000/37386/42661	8
GO:0044089	positive regulation of cellular component biogenesis	17/365	142/12259	1.05916e-06	2.16121e-05	1.20797e-05	45821/47594/32268/35340/32623/37778/30998/43824/33343/32083/41861/43901/43673/33611/38898/33346/41883	17
GO:0014019	neuroblast development	7/365	20/12259	1.08636e-06	2.16308e-05	1.20901e-05	35197/44018/35800/31151/41491/39570/40835	7
GO:0016339	calcium-dependent cell-cell adhesion via plasma membrane cell adhesion molecules	7/365	20/12259	1.08636e-06	2.16308e-05	1.20901e-05	43528/35070/43824/41441/43026/42006/37386	7
GO:1903036	positive regulation of response to wounding	7/365	20/12259	1.08636e-06	2.16308e-05	1.20901e-05	35340/43026/42934/41957/34432/31245/42551	7
GO:0035172	hemocyte proliferation	10/365	48/12259	1.1542e-06	2.27978e-05	1.27424e-05	39744/45655/35688/40048/35045/41957/42000/45840/35047/40684	10
GO:0009611	response to wounding	16/365	128/12259	1.23125e-06	2.41267e-05	1.34852e-05	43616/35340/38223/43026/42934/35997/41957/31002/40459/34432/34993/31245/36868/35190/42551/37386	16
GO:0051240	positive regulation of multicellular organismal process	24/365	265/12259	1.25264e-06	2.43526e-05	1.36114e-05	33432/39753/47594/48805/32623/37778/35800/43824/42934/37889/32083/32351/32796/41957/39536/32000/40998/34413/31245/33220/38898/33346/42551/37386	24
GO:0006468	protein phosphorylation	32/365	426/12259	1.41772e-06	2.70323e-05	1.51092e-05	45821/32039/33432/47594/36674/42971/43775/36442/34132/42567/34924/37778/42936/30998/34974/43026/43415/33343/41271/43724/41957/40385/42291/34411/43673/43794/34504/40998/34993/33346/43080/32097	32
GO:0034330	cell junction organization	13/365	86/12259	1.42297e-06	2.70323e-05	1.51092e-05	37205/47594/40517/40553/42896/33953/31151/48971/32083/35997/33604/34134/37386	13
GO:0007297	ovarian follicle cell migration	17/365	145/12259	1.42333e-06	2.70323e-05	1.51092e-05	34946/39753/48805/43775/39592/42567/32857/37889/41861/37841/32976/39165/34560/42313/33346/31358/37386	17
GO:0051962	positive regulation of nervous system development	16/365	131/12259	1.68341e-06	3.17279e-05	1.77337e-05	47594/32623/37778/35800/43824/42934/32083/32796/41957/39536/34413/31245/33220/38898/33346/42551	16
GO:0008219	cell death	29/365	369/12259	1.83504e-06	3.43235e-05	1.91845e-05	33432/38872/39753/36748/47594/33219/34924/37778/31151/42693/32537/45278/41957/43484/31002/43673/35653/31148/42850/40998/44505/42313/31666/37729/33271/40832/41883/43080/32045	29
GO:0007015	actin filament organization	17/365	148/12259	1.89715e-06	3.52185e-05	1.96847e-05	45821/3355133/35340/34132/32623/30998/31166/33343/37841/43673/33611/42313/37729/38898/42946/33346/41883	17
GO:0034329	cell junction assembly	11/365	63/12259	2.15345e-06	3.96781e-05	2.21773e-05	47594/40517/40553/42896/33953/31151/48971/32083/33604/34134/37386	11
GO:0007279	pole cell formation	7/365	22/12259	2.26991e-06	4.15142e-05	2.32036e-05	35340/42693/36491/34524/35696/39683/34364	7
GO:0048469	cell maturation	20/365	201/12259	2.32632e-06	4.22329e-05	2.36053e-05	33432/47594/34950/53560/37232/33532/42743/32537/32083/43901/39165/42000/38427/34524/33611/35051/42850/37729/42186/37386	20
GO:0016333	morphogenesis of follicular epithelium	10/365	52/12259	2.51071e-06	4.49435e-05	2.51203e-05	47594/42896/35816/45278/32083/35759/42000/31358/37386/42661	10
GO:0035206	regulation of hemocyte proliferation	9/365	41/12259	2.51203e-06	4.49435e-05	2.51203e-05	45655/35688/40048/35045/41957/42000/45840/35047/40684	9
GO:0017145	stem cell division	14/365	105/12259	2.63696e-06	4.68393e-05	2.61799e-05	33432/47594/35197/40512/42693/34543/36491/33343/47877/34411/34504/39013/42946/37386	14
GO:0060147	regulation of posttranscriptional gene silencing	6/365	15/12259	2.66564e-06	4.70105e-05	2.62756e-05	31130/45655/32351/41883/34364/38538	6
GO:0007623	circadian rhythm	17/365	152/12259	2.74938e-06	4.81434e-05	2.69088e-05	31130/38872/36849/40162/37867/37191/40333/31252/32083/41957/32976/43484/32000/43673/37196/33111/41883	17
GO:0080134	regulation of response to stress	24/365	278/12259	2.92158e-06	5.07985e-05	2.83928e-05	39744/36748/31800/40739/43775/35340/41366/43026/35045/42934/35997/41957/43484/38427/34524/40459/37339/42850/34432/31245/33346/43080/34364/42551	24
GO:0030718	germ-line stem cell population maintenance	12/365	78/12259	2.99528e-06	5.13566e-05	2.87048e-05	42656/33432/45655/37778/35816/35759/42000/42313/39013/33220/37386/42661	12
GO:0031047	gene silencing by RNA	12/365	78/12259	2.99528e-06	5.13566e-05	2.87048e-05	31130/45655/40739/42693/32133/32351/38427/34524/39683/41883/34364/38538	12
GO:0009952	anterior/posterior pattern specification	20/365	205/12259	3.15603e-06	5.37395e-05	3.00367e-05	33432/47594/53560/36674/35800/42743/32537/45278/32083/44540/43767/42000/38427/34524/33611/42313/40835/40832/37386/33602	20
GO:0007277	pole cell development	8/365	32/12259	3.21672e-06	5.40278e-05	3.01978e-05	35340/34924/42693/36491/34524/35696/39683/34364	8
GO:0035195	gene silencing by miRNA	8/365	32/12259	3.21672e-06	5.40278e-05	3.01978e-05	31130/45655/42693/32351/39683/41883/34364/38538	8
GO:0048511	rhythmic process	17/365	154/12259	3.29337e-06	5.49414e-05	3.07084e-05	31130/38872/36849/40162/37867/37191/40333/31252/32083/41957/32976/43484/32000/43673/37196/33111/41883	17
GO:0007419	ventral cord development	12/365	79/12259	3.43846e-06	5.6597e-05	3.16338e-05	45821/39744/36561/35197/44018/34924/37778/41491/35997/35509/45318/40835	12
GO:0008284	positive regulation of cell proliferation	12/365	79/12259	3.43846e-06	5.6597e-05	3.16338e-05	3355133/39744/47594/42896/35800/43026/41957/32976/35047/41836/42313/32679	12
GO:0045597	positive regulation of cell differentiation	17/365	155/12259	3.60015e-06	5.84788e-05	3.26856e-05	39753/47594/48805/35800/38643/42934/37889/32796/41957/39536/43767/35047/40998/34413/31245/42551/37386	17
GO:0051493	regulation of cytoskeleton organization	17/365	155/12259	3.60015e-06	5.84788e-05	3.26856e-05	45821/3355133/43775/35340/34132/32623/30998/36491/42934/33343/43901/43673/33611/38898/33346/41883/41848	17
GO:0044331	cell-cell adhesion mediated by cadherin	6/365	16/12259	4.15837e-06	6.71047e-05	3.75069e-05	43528/35070/43824/41441/42006/37386	6
GO:0016358	dendrite development	18/365	174/12259	4.31566e-06	6.91906e-05	3.86728e-05	45821/39744/35070/45655/42936/42693/42743/44540/41957/34560/43767/39570/45318/44505/38752/39013/42874/39439	18
GO:0006836	neurotransmitter transport	16/365	141/12259	4.47063e-06	7.07871e-05	3.95651e-05	43616/42327/35334/36849/36417/42567/37778/46456/32537/39536/37724/49968/35051/40459/39745/64877	16
GO:0032956	regulation of actin cytoskeleton organization	13/365	95/12259	4.47969e-06	7.07871e-05	3.95651e-05	45821/3355133/43775/35340/34132/32623/30998/33343/43673/33611/38898/33346/41883	13
GO:0007478	leg disc morphogenesis	12/365	81/12259	4.50124e-06	7.07871e-05	3.95651e-05	41084/39744/44254/37841/35509/38116/42313/39013/33208/32097/32858/33602	12
GO:0051241	negative regulation of multicellular organismal process	20/365	210/12259	4.56696e-06	7.13659e-05	3.98886e-05	45821/39744/33432/35070/39753/35197/32268/42896/43415/34215/32083/47877/41957/43484/42000/38116/40180/42313/59172/41432	20
GO:0060491	regulation of cell projection assembly	9/365	44/12259	4.69736e-06	7.24862e-05	4.05148e-05	45821/47594/35340/32623/34215/41861/37841/38898/33346	9
GO:0120032	regulation of plasma membrane bounded cell projection assembly	9/365	44/12259	4.69736e-06	7.24862e-05	4.05148e-05	45821/47594/35340/32623/34215/41861/37841/38898/33346	9
GO:0001709	cell fate determination	16/365	142/12259	4.90383e-06	7.47955e-05	4.18055e-05	33432/47594/35197/44018/41602/34924/36612/31151/41491/42693/43869/32083/39536/35051/34413/42186	16
GO:0042692	muscle cell differentiation	15/365	126/12259	4.9076e-06	7.47955e-05	4.18055e-05	36674/43775/31618/46456/37232/31166/34215/41957/45318/33727/44505/39440/40835/38898/39439	15
GO:0007474	imaginal disc-derived wing vein specification	10/365	56/12259	5.08268e-06	7.69885e-05	4.30313e-05	39744/33432/42327/53560/33107/37778/42936/45318/39440/39439	10
GO:0098609	cell-cell adhesion	15/365	127/12259	5.41662e-06	8.12591e-05	4.54182e-05	43528/38590/35070/33635/40553/31151/43824/41441/43026/32083/43690/34330/42006/31358/37386	15
GO:0012501	programmed cell death	26/365	328/12259	5.44315e-06	8.12591e-05	4.54182e-05	33432/38872/39753/36748/47594/33219/34924/37778/31151/42693/32537/45278/41957/43673/35653/31148/42850/40998/44505/42313/31666/37729/33271/40832/43080/32045	26
GO:0051726	regulation of cell cycle	25/365	308/12259	5.46335e-06	8.12591e-05	4.54182e-05	39744/40170/42971/34924/35800/34974/36491/41271/43724/43901/47877/43767/34411/42000/38427/34504/35696/41836/42313/34993/39013/39440/59172/42186/41432	25
GO:0022610	biological adhesion	20/365	213/12259	5.66638e-06	8.30645e-05	4.64273e-05	43528/38590/37205/35070/33635/40517/40553/33953/31151/43824/41441/43026/32537/32083/41861/43690/34330/42006/31358/37386	20
GO:0032970	regulation of actin filament-based process	13/365	97/12259	5.67031e-06	8.30645e-05	4.64273e-05	45821/3355133/43775/35340/34132/32623/30998/33343/43673/33611/38898/33346/41883	13
GO:0007447	imaginal disc pattern formation	14/365	112/12259	5.71849e-06	8.30645e-05	4.64273e-05	33432/45655/42492/53560/42896/37778/47877/35509/43767/42313/39013/44274/42733/42186	14
GO:0014016	neuroblast differentiation	9/365	45/12259	5.7193e-06	8.30645e-05	4.64273e-05	35197/44018/34924/35800/31151/41491/39570/34413/40835	9
GO:0048864	stem cell development	7/365	25/12259	5.92242e-06	8.55115e-05	4.7795e-05	35197/44018/35800/31151/41491/39570/40835	7
GO:0007043	cell-cell junction assembly	10/365	57/12259	6.00299e-06	8.61708e-05	4.81635e-05	47594/40553/42896/33953/31151/48971/32083/33604/34134/37386	10
GO:0048589	developmental growth	28/365	371/12259	6.04221e-06	8.62325e-05	4.8198e-05	45821/33432/35070/33635/35197/39592/42896/42567/32623/37778/43652/31151/48971/42934/32083/32351/41957/39536/43673/40180/39013/31245/38898/33346/33208/59172/64877/37386	28
GO:0043297	apical junction assembly	9/365	46/12259	6.92598e-06	9.82772e-05	5.49302e-05	47594/40553/42896/33953/31151/48971/32083/34134/37386	9
GO:0000122	negative regulation of transcription by RNA polymerase II	19/365	198/12259	7.09321e-06	0.000100075	5.5935e-05	41084/38872/53560/40170/41602/40162/35800/31151/34543/35045/32083/44540/34560/39570/35047/41836/40835/40832/33602	19
GO:0098742	cell-cell adhesion via plasma-membrane adhesion molecules	11/365	71/12259	7.23541e-06	0.000101501	5.67322e-05	43528/38590/35070/33635/40553/43824/41441/43026/43690/42006/37386	11
GO:0007611	learning or memory	17/365	164/12259	7.755e-06	0.000107568	6.0123e-05	45821/47594/34132/38484/42567/31151/30998/41726/32976/38427/31002/37196/246439/41883/35190/34803/34364	17
GO:0050890	cognition	17/365	164/12259	7.755e-06	0.000107568	6.0123e-05	45821/47594/34132/38484/42567/31151/30998/41726/32976/38427/31002/37196/246439/41883/35190/34803/34364	17
GO:0007298	border follicle cell migration	15/365	132/12259	8.73722e-06	0.000120515	6.73596e-05	39753/48805/43775/39592/42567/32857/37889/37841/32976/39165/34560/42313/33346/31358/37386	15
GO:0006935	chemotaxis	24/365	298/12259	9.63133e-06	0.00013211	7.38402e-05	45821/38590/39744/33432/35070/45655/33635/35197/40553/34974/44858/41861/44540/35997/43901/34560/35509/39570/35267/38752/39013/43080/42186/37386	24
GO:0035218	leg disc development	13/365	102/12259	9.94917e-06	0.000135716	7.58556e-05	41084/39744/33432/44254/37841/35509/38116/42313/39013/33208/32097/32858/33602	13
GO:0097435	supramolecular fiber organization	21/365	241/12259	1.06321e-05	0.000144235	8.06173e-05	45821/3355133/35340/34132/31618/32623/46456/30998/31166/42934/33343/43901/37841/43673/33611/42313/37729/38898/42946/33346/41883	21
GO:0008610	lipid biosynthetic process	20/365	223/12259	1.12779e-05	0.000151332	8.45839e-05	39262/31826/39592/33107/40348/33532/44858/36669/32857/34215/32506/35240/49297/38631/31245/45282/43950/31358/43104/38154	20
GO:0032940	secretion by cell	20/365	223/12259	1.12779e-05	0.000151332	8.45839e-05	42656/31800/42327/35340/42567/37778/46456/43415/32537/41957/37841/39536/49968/43673/35051/40459/42850/39745/44274/64877	20
GO:0051049	regulation of transport	22/365	262/12259	1.18233e-05	0.000157793	8.81952e-05	43528/45821/42656/31800/42327/40393/35197/33219/42896/42567/37778/37040/32537/41957/37841/49297/49968/43673/35653/35051/39745/64877	22
GO:0042592	homeostatic process	32/365	472/12259	1.21389e-05	0.000161134	9.00625e-05	42656/39744/42327/41428/48805/31826/36849/42896/40048/33953/34974/48971/41491/41726/42743/32133/41957/37841/43183/37028/31185/49297/43484/40459/40998/35078/33727/38993/31245/33220/33952/37386	32
GO:0007507	heart development	13/365	104/12259	1.23329e-05	0.000162834	9.1013e-05	37205/33432/40553/40048/33953/31151/41491/35997/43767/33727/40835/42537/37386	13
GO:0042045	epithelial fluid transport	7/365	28/12259	1.35046e-05	0.000176418	9.86053e-05	41428/34950/43671/42896/33470/32537/33604	7
GO:0070633	transepithelial transport	7/365	28/12259	1.35046e-05	0.000176418	9.86053e-05	41428/34950/43671/42896/33470/32537/33604	7
GO:0046903	secretion	21/365	246/12259	1.4554e-05	0.000189126	0.000105708	42656/31800/42327/40393/35340/42567/37778/46456/43415/32537/41957/37841/39536/49968/43673/35051/40459/42850/39745/44274/64877	21
GO:0003007	heart morphogenesis	8/365	39/12259	1.56797e-05	0.000200587	0.000112114	37205/40553/40048/33953/31151/35997/43767/37386	8
GO:0007367	segment polarity determination	8/365	39/12259	1.56797e-05	0.000200587	0.000112114	31151/42693/43767/45318/39013/39683/44274/42733	8
GO:0009410	response to xenobiotic stimulus	8/365	39/12259	1.56797e-05	0.000200587	0.000112114	38872/35587/40162/32857/40333/36317/43673/32858	8
GO:0032101	regulation of response to external stimulus	16/365	156/12259	1.64025e-05	0.000208751	0.000116678	35070/36748/31826/40739/43415/35045/42934/41957/35047/37339/35078/38993/38752/31245/34364/42551	16
GO:0007155	cell adhesion	19/365	210/12259	1.65071e-05	0.000209005	0.000116819	43528/38590/37205/35070/33635/40517/40553/33953/31151/43824/41441/43026/32083/41861/43690/34330/42006/31358/37386	19
GO:0072359	circulatory system development	13/365	107/12259	1.68498e-05	0.000212256	0.000118637	37205/33432/40553/40048/33953/31151/41491/35997/43767/33727/40835/42537/37386	13
GO:0040029	regulation of gene expression, epigenetic	18/365	192/12259	1.7013e-05	0.000213224	0.000119178	31130/45655/40739/35800/42936/40133/42693/32133/32351/38427/34524/41836/39683/41883/43080/41848/34364/38538	18
GO:0098657	import into cell	20/365	231/12259	1.89471e-05	0.000236264	0.000132055	43528/32136/35334/35197/36849/43775/33219/33953/42567/48971/32537/45278/43673/35051/42850/39745/35078/38993/40221/33952	20
GO:0048512	circadian behavior	13/365	109/12259	2.06138e-05	0.000255756	0.00014295	31130/38872/36849/40162/37867/32083/32976/43484/32000/43673/37196/33111/41883	13
GO:0001708	cell fate specification	12/365	94/12259	2.14696e-05	0.000265042	0.00014814	33432/36674/34924/31151/37889/32083/45318/42313/34330/40835/42537/39439	12
GO:0043900	regulation of multi-organism process	17/365	178/12259	2.29094e-05	0.00028141	0.000157289	39753/36748/48805/40739/43415/42743/35045/37889/32083/34524/35047/37339/40998/38752/39683/34364/37386	17
GO:0007422	peripheral nervous system development	10/365	66/12259	2.31144e-05	0.000281812	0.000157514	39262/34924/35045/36491/44540/31002/35047/42313/34413/38752	10
GO:0031647	regulation of protein stability	9/365	53/12259	2.31807e-05	0.000281812	0.000157514	45821/42896/35816/38643/35759/47877/42000/35653/42661	9
GO:0033043	regulation of organelle organization	28/365	399/12259	2.32846e-05	0.000281812	0.000157514	45821/3355133/40170/32268/43775/35340/34132/34924/32623/35800/42936/30998/40133/36491/42934/33343/43901/47877/35783/43673/33611/31148/34504/38898/33346/41883/41848/42186	28
GO:0060249	anatomical structure homeostasis	16/365	161/12259	2.4353e-05	0.000293305	0.000163937	42327/31826/36849/42896/34974/48971/41726/37841/43484/40459/40998/35078/33727/38993/33220/37386	16
GO:0007622	rhythmic behavior	13/365	111/12259	2.5095e-05	0.000300775	0.000168112	31130/38872/36849/40162/37867/32083/32976/43484/32000/43673/37196/33111/41883	13
GO:0022416	chaeta development	11/365	81/12259	2.6257e-05	0.000313181	0.000175046	39753/36748/41602/41861/34432/42313/34413/39013/38898/33208/41883	11
GO:0009890	negative regulation of biosynthetic process	31/365	469/12259	2.73128e-05	0.000322656	0.000180343	41084/34946/38872/53560/40170/35197/44018/41602/40162/35800/36612/31151/34543/35045/32083/44540/34560/39570/34524/35047/37339/41836/39683/40835/40832/33208/43080/43950/41848/34364/33602	31
GO:0031327	negative regulation of cellular biosynthetic process	31/365	469/12259	2.73128e-05	0.000322656	0.000180343	41084/34946/38872/53560/40170/35197/44018/41602/40162/35800/36612/31151/34543/35045/32083/44540/34560/39570/34524/35047/37339/41836/39683/40835/40832/33208/43080/43950/41848/34364/33602	31
GO:0032269	negative regulation of cellular protein metabolic process	18/365	199/12259	2.76216e-05	0.000324038	0.000181115	34946/39753/36748/35197/36674/42896/34924/42936/30998/40133/33343/41271/35759/42291/42000/43673/33346/34364	18
GO:0042044	fluid transport	7/365	31/12259	2.77673e-05	0.000324038	0.000181115	41428/34950/43671/42896/33470/32537/33604	7
GO:0032273	positive regulation of protein polymerization	8/365	42/12259	2.78234e-05	0.000324038	0.000181115	35340/32623/30998/33343/43901/43673/33611/38898	8
GO:0048813	dendrite morphogenesis	16/365	163/12259	2.83869e-05	0.000329048	0.000183915	45821/39744/35070/45655/42936/42693/42743/44540/34560/43767/39570/45318/44505/38752/39013/39439	16
GO:0051248	negative regulation of protein metabolic process	18/365	200/12259	2.95418e-05	0.000340835	0.000190503	34946/39753/36748/35197/36674/42896/34924/42936/30998/40133/33343/41271/35759/42291/42000/43673/33346/34364	18
GO:0048871	multicellular organismal homeostasis	10/365	68/12259	3.02141e-05	0.00034697	0.000193932	41428/31826/42896/48971/37841/40998/35078/33727/38993/37386	10
GO:0009994	oocyte differentiation	17/365	182/12259	3.0538e-05	0.000349067	0.000195104	33432/47594/53560/42693/42743/32537/32083/43901/42000/38427/34524/33611/35051/42946/41883/42186/37386	17
GO:0007188	adenylate cyclase-modulating G protein-coupled receptor signaling pathway	9/365	55/12259	3.15591e-05	0.000358739	0.00020051	43669/53426/41726/37191/40333/43484/40180/37892/37196	9
GO:0051093	negative regulation of developmental process	19/365	220/12259	3.16748e-05	0.000358739	0.00020051	45821/39744/33432/35070/39753/35197/32268/42896/43652/34215/32083/47877/41957/42000/38116/40180/42313/59172/41432	19
GO:0007304	chorion-containing eggshell formation	14/365	130/12259	3.20579e-05	0.000361419	0.000202008	43528/33432/53560/33692/34924/34974/41611/40642/38427/34524/33611/41836/44505/32858	14
GO:0050821	protein stabilization	7/365	32/12259	3.46414e-05	0.000388771	0.000217296	42896/35816/38643/35759/47877/42000/42661	7
GO:0051253	negative regulation of RNA metabolic process	28/365	409/12259	3.63254e-05	0.000405825	0.000226828	41084/38872/53560/40170/44018/41602/40162/35800/36612/31151/34543/35045/32083/44540/34560/39570/34524/35047/37339/41836/39683/40835/40832/33208/43080/41848/38538/33602	28
GO:0042693	muscle cell fate commitment	5/365	14/12259	3.6512e-05	0.000406073	0.000226967	36674/45318/39440/40835/39439	5
GO:0042063	gliogenesis	11/365	84/12259	3.71433e-05	0.000411241	0.000229855	41084/37205/33635/44018/31208/40553/33953/41491/42000/42313/43080	11
GO:0007409	axonogenesis	25/365	345/12259	3.7936e-05	0.000418143	0.000233713	45821/39744/35070/33635/35197/40553/34974/44858/42934/41861/35997/43901/37841/39536/34560/35509/39570/42000/35267/38752/39013/31245/43080/42186/37386	25
GO:0045934	negative regulation of nucleobase-containing compound metabolic process	29/365	433/12259	3.93134e-05	0.000431399	0.000241122	41084/38872/53560/40170/44018/41602/40162/35800/36612/31151/41366/34543/35045/32083/44540/34560/39570/34524/35047/37339/41836/39683/40835/40832/33208/43080/41848/38538/33602	29
GO:0045892	negative regulation of transcription, DNA-templated	27/365	390/12259	4.13249e-05	0.000446357	0.000249483	41084/38872/53560/40170/44018/41602/40162/35800/36612/31151/34543/35045/32083/44540/34560/39570/34524/35047/37339/41836/39683/40835/40832/33208/43080/41848/33602	27
GO:1902679	negative regulation of RNA biosynthetic process	27/365	390/12259	4.13249e-05	0.000446357	0.000249483	41084/38872/53560/40170/44018/41602/40162/35800/36612/31151/34543/35045/32083/44540/34560/39570/34524/35047/37339/41836/39683/40835/40832/33208/43080/41848/33602	27
GO:1903507	negative regulation of nucleic acid-templated transcription	27/365	390/12259	4.13249e-05	0.000446357	0.000249483	41084/38872/53560/40170/44018/41602/40162/35800/36612/31151/34543/35045/32083/44540/34560/39570/34524/35047/37339/41836/39683/40835/40832/33208/43080/41848/33602	27
GO:0030703	eggshell formation	14/365	133/12259	4.13997e-05	0.000446357	0.000249483	43528/33432/53560/33692/34924/34974/41611/40642/38427/34524/33611/41836/44505/32858	14
GO:0051489	regulation of filopodium assembly	7/365	33/12259	4.28542e-05	0.00046003	0.000257125	47594/35340/32623/34215/41861/38898/33346	7
GO:0010558	negative regulation of macromolecule biosynthetic process	30/365	458/12259	4.36844e-05	0.0004649	0.000259847	41084/34946/38872/53560/40170/35197/44018/41602/40162/35800/36612/31151/34543/35045/32083/44540/34560/39570/34524/35047/37339/41836/39683/40835/40832/33208/43080/41848/34364/33602	30
GO:2000113	negative regulation of cellular macromolecule biosynthetic process	30/365	458/12259	4.36844e-05	0.0004649	0.000259847	41084/34946/38872/53560/40170/35197/44018/41602/40162/35800/36612/31151/34543/35045/32083/44540/34560/39570/34524/35047/37339/41836/39683/40835/40832/33208/43080/41848/34364/33602	30
GO:0042493	response to drug	20/365	245/12259	4.41617e-05	0.000467708	0.000261416	43616/38872/35587/36849/36417/40348/40048/39322/42567/40162/32857/40333/32083/36317/43484/43673/37892/35190/39530/32858	20
GO:0035214	eye-antennal disc development	10/365	71/12259	4.43271e-05	0.000467708	0.000261416	33432/39753/44254/31840/36612/33343/44540/38116/42313/33208	10
GO:1903047	mitotic cell cycle process	25/365	349/12259	4.58585e-05	0.000481807	0.000269297	39744/47594/42971/35340/34924/35800/34543/32083/43724/43901/47877/37841/39536/41566/35783/43767/34411/42553/34524/34504/35696/41836/34993/42946/42186	25
GO:0042078	germ-line stem cell division	8/365	45/12259	4.70031e-05	0.00049174	0.000274849	33432/40512/42693/34543/34504/39013/42946/37386	8
GO:0045927	positive regulation of growth	13/365	118/12259	4.81878e-05	0.000502007	0.000280587	33432/32623/37778/42934/32083/43724/32351/41957/43673/31245/38898/33346/42186	13
GO:0048638	regulation of developmental growth	19/365	227/12259	4.87206e-05	0.000504714	0.0002821	45821/33432/35070/35197/42896/42567/32623/37778/43652/42934/32083/32351/41957/40180/39013/31245/38898/33346/59172	19
GO:0007187	G protein-coupled receptor signaling pathway, coupled to cyclic nucleotide second messenger	9/365	58/12259	4.88565e-05	0.000504714	0.0002821	43669/53426/41726/37191/40333/43484/40180/37892/37196	9
GO:0097485	neuron projection guidance	22/365	288/12259	5.08114e-05	0.000522722	0.000292166	45821/39744/35070/45655/33635/35197/40553/34974/44858/41861/44540/35997/43901/34560/35509/39570/35267/38752/39013/43080/42186/37386	22
GO:0065009	regulation of molecular function	28/365	417/12259	5.11794e-05	0.000524324	0.000293061	3355133/39753/36748/31800/40170/36674/42971/43775/31618/34924/36612/34974/41271/43724/35783/49297/35325/35653/31148/40998/35078/38993/37617/33467/41883/34803/40410/42186	28
GO:0001738	morphogenesis of a polarized epithelium	13/365	119/12259	5.26681e-05	0.000537345	0.000300338	35070/47594/41491/39399/32083/37841/39536/43673/37014/42313/39440/39439/37386	13
GO:0046530	photoreceptor cell differentiation	18/365	209/12259	5.29415e-05	0.000537912	0.000300655	32039/41084/35070/33635/42896/31151/41491/43415/36491/33282/45278/35759/37841/39536/42000/43690/44505/41883	18
GO:0010927	cellular component assembly involved in morphogenesis	15/365	154/12259	5.5074e-05	0.000557286	0.000311484	43528/33432/53560/33692/31618/34924/46456/34974/31166/41611/40642/38427/34524/41836/44505	15
GO:0010647	positive regulation of cell communication	27/365	397/12259	5.61244e-05	0.000561369	0.000313767	42656/33432/39753/41602/43775/42896/34924/37778/43824/41491/37040/43415/43869/43724/47877/41957/43767/43673/35051/31148/39013/32679/34330/44274/33220/42733/42186	27
GO:0023056	positive regulation of signaling	27/365	397/12259	5.61244e-05	0.000561369	0.000313767	42656/33432/39753/41602/43775/42896/34924/37778/43824/41491/37040/43415/43869/43724/47877/41957/43767/43673/35051/31148/39013/32679/34330/44274/33220/42733/42186	27
GO:0001894	tissue homeostasis	9/365	59/12259	5.61597e-05	0.000561369	0.000313767	31826/42896/48971/37841/40998/35078/33727/38993/37386	9
GO:0015985	energy coupled proton transport, down electrochemical gradient	6/365	24/12259	5.71017e-05	0.000566201	0.000316467	43829/42291/37617/39143/43507/41845	6
GO:0015986	ATP synthesis coupled proton transport	6/365	24/12259	5.71017e-05	0.000566201	0.000316467	43829/42291/37617/39143/43507/41845	6
GO:0009798	axis specification	18/365	211/12259	5.99668e-05	0.000592232	0.000331017	33432/47594/53560/42743/32537/45278/32083/39570/42000/38427/34524/33611/35047/35051/40835/42186/37386/33602	18
GO:0050808	synapse organization	22/365	292/12259	6.24477e-05	0.000614276	0.000343338	45821/47594/35197/38484/42567/32623/37778/43824/48971/34215/42934/30973/32083/41861/41957/31002/33220/38898/246439/33346/41883/64877	22
GO:0007420	brain development	13/365	121/12259	6.27262e-05	0.000614568	0.000343501	41084/35197/44018/42936/33343/37841/34560/39570/31002/250736/38752/42946/37386	13
GO:0043062	extracellular structure organization	10/365	74/12259	6.37169e-05	0.000620479	0.000346805	43528/31800/36674/34132/32537/32506/35997/35696/33727/7354466	10
GO:0007494	midgut development	7/365	35/12259	6.40835e-05	0.000620479	0.000346805	39592/44858/36491/38631/40835/45282/42537	7
GO:0030838	positive regulation of actin filament polymerization	7/365	35/12259	6.40835e-05	0.000620479	0.000346805	35340/32623/30998/33343/43673/33611/38898	7
GO:0023061	signal release	14/365	139/12259	6.74562e-05	0.000650583	0.000363631	42656/42327/42567/37778/46456/32537/41957/39536/49968/43673/35051/40459/39745/64877	14
GO:0010564	regulation of cell cycle process	16/365	176/12259	7.22836e-05	0.000694429	0.000388138	39744/40170/42971/34924/35800/34974/36491/43724/43901/47877/43767/34411/34504/35696/34993/42186	16
GO:0031334	positive regulation of protein complex assembly	9/365	61/12259	7.35498e-05	0.000703854	0.000393406	35340/32623/30998/33343/43901/43673/33611/38898/41883	9
GO:0007365	periodic partitioning	8/365	48/12259	7.61207e-05	0.000725645	0.000405585	31151/42693/43767/45318/39013/39683/44274/42733	8
GO:0001751	compound eye photoreceptor cell differentiation	16/365	177/12259	7.73513e-05	0.00073454	0.000410557	32039/41084/35070/33635/42896/41491/43415/33282/45278/35759/37841/39536/42000/43690/44505/41883	16
GO:0006261	DNA-dependent DNA replication	11/365	91/12259	7.85878e-05	0.000743422	0.000415522	34132/41571/34974/41366/40642/34792/34411/42553/39746/38228/43278	11
GO:0007626	locomotory behavior	17/365	197/12259	8.30992e-05	0.000783099	0.000437698	31130/38872/36849/38484/42567/40162/35800/43652/37232/48971/32083/32976/49297/32000/43673/33111/41883	17
GO:0006753	nucleoside phosphate metabolic process	23/365	319/12259	8.36829e-05	0.000785601	0.000439097	37875/40348/43829/53426/43652/40333/30973/43183/31185/42273/42291/42832/43503/40180/37617/39143/43507/42808/43950/43104/38154/41845/41432	23
GO:0007306	eggshell chorion assembly	11/365	92/12259	8.69234e-05	0.000812931	0.000454372	33432/53560/33692/34924/34974/41611/40642/38427/34524/41836/44505	11
GO:0007480	imaginal disc-derived leg morphogenesis	10/365	77/12259	8.9892e-05	0.000837523	0.000468117	41084/39744/37841/35509/42313/39013/33208/32097/32858/33602	10
GO:0042181	ketone biosynthetic process	7/365	37/12259	9.32132e-05	0.000865201	0.000483587	39592/44858/32857/246650/38631/45282/32272	7
GO:0006260	DNA replication	12/365	109/12259	9.44162e-05	0.000873085	0.000487994	34132/34924/41571/34974/41366/40642/34792/34411/42553/39746/38228/43278	12
GO:0009628	response to abiotic stimulus	29/365	457/12259	0.000102819	0.00094713	0.00052938	41084/36806/31130/38872/35334/40393/31826/38484/36076/48971/41491/41726/32133/32506/38643/32083/32351/31002/43673/43503/35078/38993/44505/34993/33271/43950/35190/32045/42186	29
GO:0043254	regulation of protein complex assembly	12/365	110/12259	0.000103191	0.00094713	0.00052938	3355133/35340/34132/32623/30998/33343/43901/43673/33611/38898/33346/41883	12
GO:0010591	regulation of lamellipodium assembly	5/365	17/12259	0.00010482	0.000954987	0.000533771	45821/47594/37841/38898/33346	5
GO:1902743	regulation of lamellipodium organization	5/365	17/12259	0.00010482	0.000954987	0.000533771	45821/47594/37841/38898/33346	5
GO:0007308	oocyte construction	14/365	145/12259	0.000106802	0.000962389	0.000537909	33432/47594/53560/42743/32537/32083/43901/42000/38427/34524/33611/35051/42186/37386	14
GO:0009165	nucleotide biosynthetic process	14/365	145/12259	0.000106802	0.000962389	0.000537909	40348/43829/53426/40333/43183/42273/42291/40180/37617/39143/43507/43950/43104/41845	14
GO:0010638	positive regulation of organelle organization	14/365	145/12259	0.000106802	0.000962389	0.000537909	32268/35340/32623/35800/42936/30998/33343/43901/43673/33611/31148/38898/41883/41848	14
GO:0007274	neuromuscular synaptic transmission	10/365	79/12259	0.000111992	0.00100548	0.000561996	42327/42567/37778/43652/49297/42249/40459/37729/246439/64877	10
GO:0060966	regulation of gene silencing by RNA	6/365	27/12259	0.000116439	0.00104162	0.000582195	31130/45655/32351/41883/34364/38538	6
GO:1902905	positive regulation of supramolecular fiber organization	8/365	51/12259	0.000118839	0.00105925	0.00059205	35340/32623/30998/33343/43901/43673/33611/38898	8
GO:0098722	asymmetric stem cell division	9/365	65/12259	0.000122102	0.00108335	0.000605519	47594/35197/34543/36491/47877/34411/34504/39013/42946	9
GO:0007346	regulation of mitotic cell cycle	16/365	184/12259	0.000122422	0.00108335	0.000605519	39744/42971/34924/35800/43724/43901/47877/43767/34411/34504/41836/42313/34993/39440/59172/42186	16
GO:0009260	ribonucleotide biosynthetic process	12/365	112/12259	0.000122859	0.00108335	0.000605519	40348/43829/40333/43183/42273/42291/40180/37617/39143/43507/43104/41845	12
GO:0010720	positive regulation of cell development	14/365	147/12259	0.000123742	0.0010834	0.000605547	39753/47594/48805/35800/42934/37889/32796/41957/39536/40998/34413/31245/42551/37386	14
GO:1901293	nucleoside phosphate biosynthetic process	14/365	147/12259	0.000123742	0.0010834	0.000605547	40348/43829/53426/40333/43183/42273/42291/40180/37617/39143/43507/43950/43104/41845	14
GO:1901615	organic hydroxy compound metabolic process	15/365	166/12259	0.000129498	0.00112979	0.000631474	47594/48805/35340/43652/37867/44858/32857/39536/35240/35047/35188/38631/45282/35190/40410	15
GO:0009896	positive regulation of catabolic process	12/365	113/12259	0.000133843	0.00115951	0.000648084	41611/43415/32537/37542/44250/32796/42000/43673/34524/37729/38937/43740	12
GO:0051235	maintenance of location	12/365	113/12259	0.000133843	0.00115951	0.000648084	40517/35340/41491/31166/41957/49297/34524/37617/39013/31245/43950/42186	12
GO:0001754	eye photoreceptor cell differentiation	16/365	186/12259	0.000138927	0.00119739	0.000669258	32039/41084/35070/33635/42896/41491/43415/33282/45278/35759/37841/39536/42000/43690/44505/41883	16
GO:0000338	protein deneddylation	4/365	10/12259	0.000140808	0.00119739	0.000669258	35816/35759/42000/42661	4
GO:0045035	sensory organ precursor cell division	4/365	10/12259	0.000140808	0.00119739	0.000669258	39753/34924/34543/35696	4
GO:0048679	regulation of axon regeneration	4/365	10/12259	0.000140808	0.00119739	0.000669258	42934/41957/31245/42551	4
GO:0070570	regulation of neuron projection regeneration	4/365	10/12259	0.000140808	0.00119739	0.000669258	42934/41957/31245/42551	4
GO:0007282	cystoblast division	5/365	18/12259	0.000141611	0.00119739	0.000669258	35816/43901/34411/42000/42946	5
GO:0043052	thermotaxis	5/365	18/12259	0.000141611	0.00119739	0.000669258	31826/36076/41726/43950/35190	5
GO:0046390	ribose phosphate biosynthetic process	12/365	114/12259	0.000145659	0.00122741	0.000686038	40348/43829/40333/43183/42273/42291/40180/37617/39143/43507/43104/41845	12
GO:0007416	synapse assembly	15/365	168/12259	0.000148043	0.00124326	0.000694897	45821/47594/35197/38484/42567/32623/37778/43824/48971/42934/32083/41957/38898/33346/64877	15
GO:0001932	regulation of protein phosphorylation	17/365	207/12259	0.000152451	0.00127311	0.000711578	33432/36674/42971/43775/34924/37778/42936/30998/34974/33343/41271/43724/42291/43673/40998/33346/43080	17
GO:0009948	anterior/posterior axis specification	14/365	150/12259	0.000153507	0.00127311	0.000711578	33432/47594/53560/42743/32537/45278/32083/42000/38427/34524/33611/40835/37386/33602	14
GO:0032103	positive regulation of response to external stimulus	10/365	82/12259	0.00015366	0.00127311	0.000711578	36748/43415/35045/42934/41957/35047/37339/38752/31245/42551	10
GO:1903530	regulation of secretion by cell	10/365	82/12259	0.00015366	0.00127311	0.000711578	42656/42327/42567/37778/41957/37841/49968/43673/35051/64877	10
GO:0031331	positive regulation of cellular catabolic process	11/365	98/12259	0.000154544	0.00127563	0.000712989	43415/32537/37542/44250/32796/42000/43673/34524/37729/38937/43740	11
GO:0031346	positive regulation of cell projection organization	9/365	67/12259	0.000154998	0.00127563	0.000712989	45821/47594/42934/41861/41957/39536/31245/38898/42551	9
GO:0046847	filopodium assembly	7/365	40/12259	0.00015632	0.00127799	0.000714309	47594/35340/32623/34215/41861/38898/33346	7
GO:0071897	DNA biosynthetic process	7/365	40/12259	0.00015632	0.00127799	0.000714309	34924/34974/41366/41611/43724/40642/41836	7
GO:0048190	wing disc dorsal/ventral pattern formation	8/365	53/12259	0.000157063	0.00127983	0.000715335	42492/53560/42896/35509/42313/39013/42733/42186	8
GO:0034220	ion transmembrane transport	21/365	290/12259	0.000159815	0.00129797	0.000725477	43616/38264/41428/48805/34950/39322/33953/43829/48971/42920/42291/42723/49297/37617/39143/42918/43507/33952/42919/41845/38545	21
GO:0014070	response to organic cyclic compound	11/365	99/12259	0.000169316	0.00137063	0.000766087	38872/35587/40162/42936/33532/40333/36317/43484/43673/44505/32679	11
GO:0045787	positive regulation of cell cycle	9/365	68/12259	0.000174032	0.0014042	0.000784851	34924/35800/34974/43767/42000/38427/34504/42313/41432	9
GO:0050807	regulation of synapse organization	14/365	152/12259	0.000176627	0.0014205	0.000793958	45821/35197/42567/32623/37778/43824/42934/32083/41861/41957/33220/38898/33346/41883	14
GO:0006754	ATP biosynthetic process	8/365	54/12259	0.000179665	0.00144024	0.000804995	43829/43183/42291/37617/39143/43507/43104/41845	8
GO:0030856	regulation of epithelial cell differentiation	7/365	41/12259	0.000183744	0.00146817	0.000820604	39753/47594/48805/37889/32083/43767/37386	7
GO:0034333	adherens junction assembly	5/365	19/12259	0.000187523	0.00148872	0.000832094	47594/40517/42896/31151/37386	5
GO:0060359	response to ammonium ion	5/365	19/12259	0.000187523	0.00148872	0.000832094	38872/40162/43484/43673/37892	5
GO:0006629	lipid metabolic process	30/365	498/12259	0.000195897	0.00155022	0.000866467	42656/39262/31826/39592/33107/40348/33532/44858/36669/32857/34215/32506/41957/37028/35240/49297/250736/35738/38864/38631/41191/35008/31245/45282/43950/31358/43104/38154/326193/32858	30
GO:0009117	nucleotide metabolic process	22/365	316/12259	0.000196881	0.00155303	0.000868036	40348/43829/53426/43652/40333/30973/43183/31185/42273/42291/42832/43503/40180/37617/39143/43507/42808/43950/43104/38154/41845/41432	22
GO:0007613	memory	12/365	118/12259	0.000202281	0.00159054	0.000889004	47594/42567/31151/30998/41726/32976/38427/31002/37196/41883/35190/34803	12
GO:0042325	regulation of phosphorylation	18/365	233/12259	0.000211844	0.00166045	0.000928077	33432/36674/42971/43775/34924/37778/43652/42936/30998/34974/33343/41271/43724/42291/43673/40998/33346/43080	18
GO:0006638	neutral lipid metabolic process	7/365	42/12259	0.000214928	0.001674	0.000935649	31826/33107/33532/41957/35738/31245/43950	7
GO:0006639	acylglycerol metabolic process	7/365	42/12259	0.000214928	0.001674	0.000935649	31826/33107/33532/41957/35738/31245/43950	7
GO:0051640	organelle localization	19/365	254/12259	0.000215709	0.0016748	0.000936095	47594/42896/42567/42743/32537/38099/32083/43901/39536/41566/34792/49968/35051/40459/39683/42946/246439/64877/41848	19
GO:0030431	sleep	9/365	70/12259	0.000217973	0.00168353	0.000940974	38872/36849/40162/46456/37867/32133/43484/32000/37196	9
GO:0007528	neuromuscular junction development	15/365	174/12259	0.000218197	0.00168353	0.000940974	45821/35197/38484/42567/32623/37778/48971/34215/42934/30973/32083/41957/38898/33346/64877	15
GO:0007269	neurotransmitter secretion	11/365	102/12259	0.000221026	0.00168952	0.000944322	42327/42567/37778/46456/32537/39536/49968/35051/40459/39745/64877	11
GO:0010623	programmed cell death involved in cell development	11/365	102/12259	0.000221026	0.00168952	0.000944322	33432/39753/47594/31151/32537/42850/40998/44505/42313/31666/37729	11
GO:0099643	signal release from synapse	11/365	102/12259	0.000221026	0.00168952	0.000944322	42327/42567/37778/46456/32537/39536/49968/35051/40459/39745/64877	11
GO:0051046	regulation of secretion	10/365	86/12259	0.000228914	0.00174441	0.000975005	42656/42327/42567/37778/41957/37841/49968/43673/35051/64877	10
GO:0009967	positive regulation of signal transduction	24/365	364/12259	0.000231718	0.00176034	0.00098391	33432/39753/41602/43775/42896/34924/37778/41491/37040/43415/43869/43724/47877/41957/43767/43673/31148/39013/32679/34330/44274/33220/42733/42186	24
GO:0051495	positive regulation of cytoskeleton organization	8/365	56/12259	0.000232916	0.00176402	0.000985964	35340/32623/30998/33343/43901/43673/33611/38898	8
GO:0072522	purine-containing compound biosynthetic process	12/365	120/12259	0.00023701	0.00178953	0.00100023	41279/40348/43829/40333/43183/42291/40180/37617/39143/43507/43104/41845	12
GO:0048546	digestive tract morphogenesis	9/365	71/12259	0.000243179	0.00180887	0.00101103	33432/31208/42896/41491/44540/32976/39570/33727/33602	9
GO:0007307	eggshell chorion gene amplification	5/365	20/12259	0.000243967	0.00180887	0.00101103	34924/34974/41611/40642/41836	5
GO:0035019	somatic stem cell population maintenance	5/365	20/12259	0.000243967	0.00180887	0.00101103	45655/34924/31151/34413/37386	5
GO:0045610	regulation of hemocyte differentiation	5/365	20/12259	0.000243967	0.00180887	0.00101103	35688/38643/42000/45318/35047	5
GO:0048138	germ-line cyst encapsulation	5/365	20/12259	0.000243967	0.00180887	0.00101103	35816/35759/42000/37386/42661	5
GO:0048678	response to axon injury	5/365	20/12259	0.000243967	0.00180887	0.00101103	42934/41957/31002/31245/42551	5
GO:0009161	ribonucleoside monophosphate metabolic process	15/365	176/12259	0.000247234	0.00182761	0.00102151	37875/43829/43652/43183/42273/42291/43503/37617/39143/43507/42808/43104/38154/41845/41432	15
GO:0002252	immune effector process	14/365	157/12259	0.000247989	0.00182772	0.00102157	36748/47594/40739/33219/35340/43415/35045/39536/35047/37339/38752/39683/40410/34364	14
GO:0042752	regulation of circadian rhythm	10/365	87/12259	0.000251927	0.00185122	0.0010347	31130/38872/40162/37867/37191/43484/32000/43673/37196/33111	10
GO:0090407	organophosphate biosynthetic process	18/365	237/12259	0.000261316	0.00190754	0.00106618	31826/40348/43829/53426/40333/32506/30973/43183/35240/42273/42291/40180/37617/39143/43507/43950/43104/41845	18
GO:0009308	amine metabolic process	6/365	31/12259	0.00026191	0.00190754	0.00106618	48805/36417/37867/35189/34396/35190	6
GO:0044106	cellular amine metabolic process	6/365	31/12259	0.00026191	0.00190754	0.00106618	48805/36417/37867/35189/34396/35190	6
GO:0007450	dorsal/ventral pattern formation, imaginal disc	8/365	57/12259	0.000264025	0.00191729	0.00107163	42492/53560/42896/35509/42313/39013/42733/42186	8
GO:1901137	carbohydrate derivative biosynthetic process	21/365	301/12259	0.000266377	0.0019287	0.00107801	39262/40348/43829/34215/40333/34159/43183/35240/42273/42291/40180/37617/41191/39143/43507/34134/31358/43104/41845/326193/251900	21
GO:0009156	ribonucleoside monophosphate biosynthetic process	9/365	72/12259	0.000270757	0.00195467	0.00109253	43829/43183/42273/42291/37617/39143/43507/43104/41845	9
GO:0007351	tripartite regional subdivision	13/365	140/12259	0.000276	0.00198094	0.00110721	33432/47594/53560/42743/32537/45278/32083/42000/38427/34524/33611/37386/33602	13
GO:0008595	anterior/posterior axis specification, embryo	13/365	140/12259	0.000276	0.00198094	0.00110721	33432/47594/53560/42743/32537/45278/32083/42000/38427/34524/33611/37386/33602	13
GO:0008285	negative regulation of cell proliferation	10/365	88/12259	0.000276847	0.00198126	0.00110739	39744/33432/45655/35197/32268/43415/35997/47877/42000/41432	10
GO:0009152	purine ribonucleotide biosynthetic process	11/365	105/12259	0.000285511	0.00203736	0.00113874	40348/43829/40333/43183/42291/40180/37617/39143/43507/43104/41845	11
GO:0009123	nucleoside monophosphate metabolic process	15/365	179/12259	0.000297031	0.00208821	0.00116716	37875/43829/43652/43183/42273/42291/43503/37617/39143/43507/42808/43104/38154/41845/41432	15
GO:0009145	purine nucleoside triphosphate biosynthetic process	8/365	58/12259	0.000298452	0.00208821	0.00116716	43829/43183/42291/37617/39143/43507/43104/41845	8
GO:0009206	purine ribonucleoside triphosphate biosynthetic process	8/365	58/12259	0.000298452	0.00208821	0.00116716	43829/43183/42291/37617/39143/43507/43104/41845	8
GO:0072091	regulation of stem cell proliferation	8/365	58/12259	0.000298452	0.00208821	0.00116716	39744/47594/35197/32268/35800/35997/47877/41432	8
GO:0050804	modulation of chemical synaptic transmission	12/365	123/12259	0.000298557	0.00208821	0.00116716	42327/40048/42567/37778/43652/43824/41957/32000/35051/40459/37729/64877	12
GO:0051050	positive regulation of transport	12/365	123/12259	0.000298557	0.00208821	0.00116716	43528/45821/42656/31800/40393/42567/37040/32537/37841/49297/49968/35051	12
GO:0099177	regulation of trans-synaptic signaling	12/365	123/12259	0.000298557	0.00208821	0.00116716	42327/40048/42567/37778/43652/43824/41957/32000/35051/40459/37729/64877	12
GO:0009205	purine ribonucleoside triphosphate metabolic process	14/365	160/12259	0.000301729	0.00209851	0.00117292	43829/43652/30973/43183/42291/43503/37617/39143/43507/42808/43104/38154/41845/41432	14
GO:0048599	oocyte development	14/365	160/12259	0.000301729	0.00209851	0.00117292	33432/47594/53560/42743/32537/32083/43901/42000/38427/34524/33611/35051/42186/37386	14
GO:0010817	regulation of hormone levels	10/365	89/12259	0.000303796	0.00210695	0.00117764	42656/39592/44858/32857/41957/42249/43673/38631/45282/32858	10
GO:0043902	positive regulation of multi-organism process	11/365	106/12259	0.000310253	0.0021457	0.0011993	39753/36748/48805/43415/35045/37889/35047/37339/40998/38752/37386	11
GO:0006277	DNA amplification	5/365	21/12259	0.000312446	0.00215483	0.0012044	34924/34974/41611/40642/41836	5
GO:0046331	lateral inhibition	4/365	12/12259	0.00031654	0.00216992	0.00121283	43869/35997/42313/34330	4
GO:0000578	embryonic axis specification	13/365	142/12259	0.00031727	0.00216992	0.00121283	33432/47594/53560/42743/32537/45278/32083/42000/38427/34524/33611/37386/33602	13
GO:0007309	oocyte axis specification	13/365	142/12259	0.00031727	0.00216992	0.00121283	33432/47594/53560/42743/32537/32083/42000/38427/34524/33611/35051/42186/37386	13
GO:0006915	apoptotic process	19/365	262/12259	0.000319922	0.00218201	0.00121959	33432/38872/39753/36748/33219/34924/37778/42693/45278/41957/43673/35653/31148/40998/37729/33271/40832/43080/32045	19
GO:0009144	purine nucleoside triphosphate metabolic process	14/365	161/12259	0.000321731	0.00218831	0.00122311	43829/43652/30973/43183/42291/43503/37617/39143/43507/42808/43104/38154/41845/41432	14
GO:0007186	G protein-coupled receptor signaling pathway	17/365	221/12259	0.000332061	0.00225023	0.00125772	40393/31826/43669/53426/2768688/41726/37191/37004/40333/43484/40180/35738/35078/38993/37892/37196/43950	17
GO:0006955	immune response	21/365	306/12259	0.000332658	0.00225023	0.00125772	43528/39744/36748/31800/47594/40739/33219/35340/43415/35045/35997/39536/32976/43767/34524/45318/35047/37339/42850/38752/40410	21
GO:0009199	ribonucleoside triphosphate metabolic process	14/365	162/12259	0.000342859	0.0023129	0.00129275	43829/43652/30973/43183/42291/43503/37617/39143/43507/42808/43104/38154/41845/41432	14
GO:0031400	negative regulation of protein modification process	10/365	91/12259	0.000364299	0.00245083	0.00136984	36674/34924/42936/30998/40133/33343/41271/42291/43673/33346	10
GO:0009124	nucleoside monophosphate biosynthetic process	9/365	75/12259	0.000369455	0.00247876	0.00138546	43829/43183/42273/42291/37617/39143/43507/43104/41845	9
GO:0003382	epithelial cell morphogenesis	6/365	33/12259	0.00037469	0.0025003	0.00139749	45821/47594/40517/35340/42896/33470	6
GO:0016246	RNA interference	6/365	33/12259	0.00037469	0.0025003	0.00139749	40739/42693/32133/38427/34524/39683	6
GO:0009201	ribonucleoside triphosphate biosynthetic process	8/365	60/12259	0.00037832	0.00251095	0.00140345	43829/43183/42291/37617/39143/43507/43104/41845	8
GO:2000177	regulation of neural precursor cell proliferation	8/365	60/12259	0.00037832	0.00251095	0.00140345	39744/47594/35197/44018/32268/35800/47877/41432	8
GO:0017144	drug metabolic process	26/365	423/12259	0.000384554	0.0025417	0.00142064	3355116/43689/38223/40348/40048/43829/43652/37867/32857/43183/35189/42291/34396/42249/43503/37617/39143/36868/43507/42808/35190/43104/38154/41845/32858/41432	26
GO:0008258	head involution	7/365	46/12259	0.000385013	0.0025417	0.00142064	36442/39592/34132/44858/38631/45282/37386	7
GO:0019693	ribose phosphate metabolic process	19/365	266/12259	0.000386828	0.00254687	0.00142353	40348/43829/43652/40333/30973/43183/31185/42273/42291/43503/40180/37617/39143/43507/42808/43104/38154/41845/41432	19
GO:0030032	lamellipodium assembly	5/365	22/12259	0.00039455	0.00258394	0.00144424	45821/47594/37841/38898/33346	5
GO:0097581	lamellipodium organization	5/365	22/12259	0.00039455	0.00258394	0.00144424	45821/47594/37841/38898/33346	5
GO:0051656	establishment of organelle localization	16/365	204/12259	0.000398276	0.00260144	0.00145402	47594/42567/32537/32083/43901/39536/41566/34792/49968/35051/40459/39683/42946/246439/64877/41848	16
GO:0007442	hindgut morphogenesis	8/365	61/12259	0.000424323	0.00275698	0.00154096	33432/31208/42896/41491/44540/32976/39570/33602	8
GO:0061525	hindgut development	8/365	61/12259	0.000424323	0.00275698	0.00154096	33432/31208/42896/41491/44540/32976/39570/33602	8
GO:0006164	purine nucleotide biosynthetic process	11/365	110/12259	0.000428061	0.00277397	0.00155046	40348/43829/40333/43183/42291/40180/37617/39143/43507/43104/41845	11
GO:0008586	imaginal disc-derived wing vein morphogenesis	7/365	47/12259	0.000440998	0.00284288	0.00158897	39744/33432/42327/37778/34543/33282/39013	7
GO:0042745	circadian sleep/wake cycle	7/365	47/12259	0.000440998	0.00284288	0.00158897	38872/36849/40162/37867/43484/32000/37196	7
GO:0007300	ovarian nurse cell to oocyte transport	6/365	34/12259	0.00044371	0.00285291	0.00159458	45821/48805/36674/34132/37729/33346	6
GO:0006697	ecdysone biosynthetic process	4/365	13/12259	0.000446533	0.00285619	0.00159641	44858/32857/38631/45282	4
GO:0045168	cell-cell signaling involved in cell fate commitment	4/365	13/12259	0.000446533	0.00285619	0.00159641	43869/35997/42313/34330	4
GO:0031399	regulation of protein modification process	21/365	313/12259	0.000449536	0.00286797	0.001603	33432/39753/36748/36674/42971/43775/34924/37778/42936/30998/34974/40133/33343/41271/43724/42291/43673/40998/33111/33346/43080	21
GO:0010975	regulation of neuron projection development	11/365	111/12259	0.000462756	0.0029447	0.00164588	45821/35070/42934/41957/39536/45318/38752/42874/31245/34364/42551	11
GO:0048639	positive regulation of developmental growth	10/365	94/12259	0.00047365	0.00299796	0.00167565	33432/32623/37778/42934/32083/32351/41957/31245/38898/33346	10
GO:0050795	regulation of behavior	10/365	94/12259	0.00047365	0.00299796	0.00167565	38872/40162/37867/41726/43484/32000/37196/33111/41883/34364	10
GO:0042067	establishment of ommatidial planar polarity	8/365	62/12259	0.000474769	0.00299796	0.00167565	35070/41491/37841/43673/42313/39440/39439/37386	8
GO:0019220	regulation of phosphate metabolic process	19/365	271/12259	0.000487327	0.00305401	0.00170698	33432/36674/42971/43775/34924/37778/43652/42936/30998/34974/33343/41271/43724/42291/43673/40998/33346/43080/43950	19
GO:0051174	regulation of phosphorus metabolic process	19/365	271/12259	0.000487327	0.00305401	0.00170698	33432/36674/42971/43775/34924/37778/43652/42936/30998/34974/33343/41271/43724/42291/43673/40998/33346/43080/43950	19
GO:0055086	nucleobase-containing small molecule metabolic process	24/365	383/12259	0.000487355	0.00305401	0.00170698	37875/41279/40348/43829/53426/43652/40333/30973/43183/31185/42273/42291/42832/43503/40180/37617/39143/43507/42808/43950/43104/38154/41845/41432	24
GO:0046928	regulation of neurotransmitter secretion	5/365	23/12259	0.000491948	0.00306722	0.00171436	42327/42567/37778/35051/64877	5
GO:0051588	regulation of neurotransmitter transport	5/365	23/12259	0.000491948	0.00306722	0.00171436	42327/42567/37778/35051/64877	5
GO:0018958	phenol-containing compound metabolic process	9/365	78/12259	0.00049609	0.00307852	0.00172068	47594/48805/35340/37867/39536/35047/35188/35190/40410	9
GO:0009141	nucleoside triphosphate metabolic process	14/365	168/12259	0.000496254	0.00307852	0.00172068	43829/43652/30973/43183/42291/43503/37617/39143/43507/42808/43104/38154/41845/41432	14
GO:0007379	segment specification	6/365	35/12259	0.000522253	0.00322361	0.00180177	45318/41836/40835/40832/34134/37386	6
GO:0045187	regulation of circadian sleep/wake cycle, sleep	6/365	35/12259	0.000522253	0.00322361	0.00180177	38872/40162/37867/43484/32000/37196	6
GO:0009142	nucleoside triphosphate biosynthetic process	8/365	63/12259	0.00052997	0.00325497	0.0018193	43829/43183/42291/37617/39143/43507/43104/41845	8
GO:0042737	drug catabolic process	8/365	63/12259	0.00052997	0.00325497	0.0018193	3355116/38223/40048/37867/32857/35189/36868/32858	8
GO:0048663	neuron fate commitment	9/365	79/12259	0.000545474	0.00334188	0.00186788	32039/34924/41491/33282/45278/44505/42313/34413/34330	9
GO:0010608	posttranscriptional regulation of gene expression	16/365	210/12259	0.000548506	0.00335213	0.00187361	31130/34946/45655/35197/40739/42693/32133/41861/32351/38427/34524/32679/39683/41883/34364/38538	16
GO:1902692	regulation of neuroblast proliferation	7/365	49/12259	0.000572402	0.00348953	0.00195041	39744/47594/35197/32268/35800/47877/41432	7
GO:0042180	cellular ketone metabolic process	8/365	64/12259	0.000590254	0.0035895	0.00200628	39592/44858/32857/246650/38631/45282/32272/32858	8
GO:0006891	intra-Golgi vesicle-mediated transport	5/365	24/12259	0.000606381	0.00367851	0.00205603	41870/35325/34571/35953/34442	5
GO:0032434	regulation of proteasomal ubiquitin-dependent protein catabolic process	6/365	36/12259	0.000611196	0.00369201	0.00206358	42896/37542/35759/32796/42000/43673	6
GO:0046034	ATP metabolic process	13/365	152/12259	0.000611597	0.00369201	0.00206358	43829/43652/43183/42291/43503/37617/39143/43507/42808/43104/38154/41845/41432	13
GO:0051963	regulation of synapse assembly	11/365	115/12259	0.000626001	0.00376975	0.00210703	45821/35197/42567/32623/37778/43824/42934/32083/41957/38898/33346	11
GO:0009416	response to light stimulus	13/365	153/12259	0.000650812	0.00390962	0.00218521	38872/35334/31826/41491/41726/32506/32083/43673/35078/38993/33271/43950/42186	13
GO:0050790	regulation of catalytic activity	22/365	345/12259	0.000659041	0.00394945	0.00220747	3355133/39753/36748/31800/36674/42971/43775/31618/34924/36612/34974/41271/43724/35783/49297/35325/31148/40998/37617/33467/34803/40410	22
GO:0007411	axon guidance	19/365	279/12259	0.000695238	0.00415628	0.00232307	45821/35070/33635/35197/40553/34974/44858/41861/35997/43901/34560/35509/39570/35267/38752/39013/43080/42186/37386	19
GO:0051124	synaptic growth at neuromuscular junction	12/365	135/12259	0.000697921	0.00416224	0.0023264	45821/35197/42567/32623/37778/48971/42934/32083/41957/38898/33346/64877	12
GO:0009584	detection of visible light	6/365	37/12259	0.00071145	0.00422253	0.0023601	35334/31826/35078/38993/33271/43950	6
GO:0090263	positive regulation of canonical Wnt signaling pathway	6/365	37/12259	0.00071145	0.00422253	0.0023601	39753/41602/47877/43673/39013/42733	6
GO:0007498	mesoderm development	10/365	99/12259	0.000715793	0.00423811	0.00236881	33432/36674/43869/45278/43183/42313/34330/34134/42537/37386	10
GO:0009259	ribonucleotide metabolic process	18/365	258/12259	0.000721775	0.00426331	0.00238289	40348/43829/43652/40333/30973/43183/42273/42291/43503/40180/37617/39143/43507/42808/43104/38154/41845/41432	18
GO:0001933	negative regulation of protein phosphorylation	8/365	66/12259	0.000727439	0.0042763	0.00239016	36674/42936/30998/33343/41271/42291/43673/33346	8
GO:0007605	sensory perception of sound	8/365	66/12259	0.000727439	0.0042763	0.00239016	31826/35340/39322/33953/48971/44540/37724/38993	8
GO:0006897	endocytosis	15/365	195/12259	0.000734652	0.00429699	0.00240172	43528/32136/35197/43775/33219/42567/32537/45278/43673/35051/42850/39745/35078/38993/40221	15
GO:0031329	regulation of cellular catabolic process	15/365	195/12259	0.000734652	0.00429699	0.00240172	42896/43415/32537/37542/35759/44250/32796/41957/42000/43673/34524/40998/37729/38937/43740	15
GO:0035285	appendage segmentation	5/365	25/12259	0.00073966	0.00429699	0.00240172	41084/37841/35509/42313/33602	5
GO:0036011	imaginal disc-derived leg segmentation	5/365	25/12259	0.00073966	0.00429699	0.00240172	41084/37841/35509/42313/33602	5
GO:0045456	ecdysteroid biosynthetic process	5/365	25/12259	0.00073966	0.00429699	0.00240172	39592/44858/32857/38631/45282	5
GO:0009894	regulation of catabolic process	16/365	216/12259	0.00074492	0.00431739	0.00241312	42896/41611/43415/32537/37542/35759/44250/32796/41957/42000/43673/34524/40998/37729/38937/43740	16
GO:0009127	purine nucleoside monophosphate biosynthetic process	8/365	67/12259	0.000805058	0.00464413	0.00259575	43829/43183/42291/37617/39143/43507/43104/41845	8
GO:0009168	purine ribonucleoside monophosphate biosynthetic process	8/365	67/12259	0.000805058	0.00464413	0.00259575	43829/43183/42291/37617/39143/43507/43104/41845	8
GO:0008205	ecdysone metabolic process	4/365	15/12259	0.000813125	0.00464468	0.00259605	44858/32857/38631/45282	4
GO:0031102	neuron projection regeneration	4/365	15/12259	0.000813125	0.00464468	0.00259605	42934/41957/31245/42551	4
GO:0031103	axon regeneration	4/365	15/12259	0.000813125	0.00464468	0.00259605	42934/41957/31245/42551	4
GO:0090207	regulation of triglyceride metabolic process	4/365	15/12259	0.000813125	0.00464468	0.00259605	33107/41957/31245/43950	4
GO:0007189	adenylate cyclase-activating G protein-coupled receptor signaling pathway	6/365	38/12259	0.000823965	0.00464468	0.00259605	43669/53426/41726/40333/43484/40180	6
GO:0042446	hormone biosynthetic process	6/365	38/12259	0.000823965	0.00464468	0.00259605	39592/44858/32857/42249/38631/45282	6
GO:0050802	circadian sleep/wake cycle, sleep	6/365	38/12259	0.000823965	0.00464468	0.00259605	38872/40162/37867/43484/32000/37196	6
GO:0120192	tight junction assembly	6/365	38/12259	0.000823965	0.00464468	0.00259605	40553/33953/48971/32083/33604/34134	6
GO:0120193	tight junction organization	6/365	38/12259	0.000823965	0.00464468	0.00259605	40553/33953/48971/32083/33604/34134	6
GO:2000647	negative regulation of stem cell proliferation	6/365	38/12259	0.000823965	0.00464468	0.00259605	39744/35197/32268/35997/47877/41432	6
GO:0045664	regulation of neuron differentiation	14/365	177/12259	0.000833887	0.0046835	0.00261775	45821/41084/35070/42934/45278/41957/39536/45318/34413/38752/42874/31245/34364/42551	14
GO:0099504	synaptic vesicle cycle	11/365	119/12259	0.000834645	0.0046835	0.00261775	35197/42567/37778/32537/37724/49968/35051/40459/39745/246439/64877	11
GO:0007219	Notch signaling pathway	9/365	84/12259	0.00085662	0.00478506	0.00267452	42896/34543/43558/43869/32083/43724/42313/34330/33467	9
GO:0010721	negative regulation of cell development	9/365	84/12259	0.00085662	0.00478506	0.00267452	45821/39744/35070/39753/35197/32268/47877/42313/41432	9
GO:0050803	regulation of synapse structure or activity	14/365	178/12259	0.000881208	0.00491129	0.00274507	45821/35197/42567/32623/37778/43824/42934/32083/41861/41957/33220/38898/33346/41883	14
GO:0042326	negative regulation of phosphorylation	8/365	68/12259	0.000889195	0.0049361	0.00275894	36674/42936/30998/33343/41271/42291/43673/33346	8
GO:0006576	cellular biogenic amine metabolic process	5/365	26/12259	0.000893657	0.0049361	0.00275894	36417/37867/35189/34396/35190	5
GO:0017085	response to insecticide	5/365	26/12259	0.000893657	0.0049361	0.00275894	35587/42920/36317/42294/42918	5
GO:0033227	dsRNA transport	5/365	26/12259	0.000893657	0.0049361	0.00275894	41870/42693/32537/39745/39683	5
GO:1901987	regulation of cell cycle phase transition	10/365	102/12259	0.000904647	0.0049775	0.00278208	39744/42971/34924/34974/43724/47877/43767/34411/34504/34993	10
GO:0016458	gene silencing	15/365	199/12259	0.000905184	0.0049775	0.00278208	31130/45655/40739/42693/32133/32351/38427/34524/41836/39683/41883/43080/41848/34364/38538	15
GO:0072521	purine-containing compound metabolic process	19/365	286/12259	0.000935914	0.00513505	0.00287014	37875/41279/40348/43829/43652/40333/30973/43183/42291/43503/40180/37617/39143/43507/42808/43104/38154/41845/41432	19
GO:0051965	positive regulation of synapse assembly	6/365	39/12259	0.000949721	0.00519925	0.00290602	32623/37778/43824/32083/38898/33346	6
GO:0006875	cellular metal ion homeostasis	9/365	86/12259	0.00101582	0.00554879	0.00310139	48805/36849/33953/48971/41726/49297/43484/31245/33952	9
GO:0048585	negative regulation of response to stimulus	23/365	380/12259	0.00101862	0.00555184	0.00310309	41602/42896/33107/41366/41611/34543/43724/35997/32351/43901/41957/42291/38427/35653/37014/40459/42850/35078/38993/42313/39013/33346/42733	23
GO:0009266	response to temperature stimulus	12/365	141/12259	0.00102546	0.00557676	0.00311702	31130/38872/31826/36076/48971/41726/32133/38643/43503/43950/35190/32045	12
GO:0009636	response to toxic substance	13/365	161/12259	0.00104789	0.00568622	0.0031782	48805/35587/36417/40348/40048/42567/32083/42920/36317/42294/42918/35190/39530	13
GO:0032880	regulation of protein localization	10/365	104/12259	0.00105192	0.00569558	0.00318344	45821/42656/31800/40170/42896/37841/35783/34411/39745/39013	10
GO:0045494	photoreceptor cell maintenance	4/365	16/12259	0.00105889	0.00570829	0.00319054	31826/42896/35078/38993	4
GO:1902653	secondary alcohol biosynthetic process	4/365	16/12259	0.00105889	0.00570829	0.00319054	44858/32857/38631/45282	4
GO:0007469	antennal development	5/365	27/12259	0.0010703	0.00571561	0.00319463	39753/36612/44540/42313/33208	5
GO:0043279	response to alkaloid	5/365	27/12259	0.0010703	0.00571561	0.00319463	38872/35587/40162/40333/43673	5
GO:0046667	compound eye retinal cell programmed cell death	5/365	27/12259	0.0010703	0.00571561	0.00319463	39753/47594/31151/32537/42313	5
GO:0000226	microtubule cytoskeleton organization	22/365	358/12259	0.00107182	0.00571561	0.00319463	34946/47594/35340/42743/32537/36491/42934/32083/43901/47877/37841/39536/41566/38427/35325/35051/34504/37125/34993/42874/42946/42186	22
GO:1902531	regulation of intracellular signal transduction	22/365	358/12259	0.00107182	0.00571561	0.00319463	32039/3355133/33432/31800/43775/42896/34924/37778/37040/32083/43724/32351/43901/41957/43767/42291/43673/37014/33346/43080/40410/42186	22
GO:1905879	regulation of oogenesis	8/365	70/12259	0.0010786	0.00573935	0.0032079	39753/48805/42743/37889/32083/34524/40998/37386	8
GO:0045455	ecdysteroid metabolic process	6/365	40/12259	0.00108973	0.00577372	0.00322711	39592/44858/32857/38631/45282/32858	6
GO:0061136	regulation of proteasomal protein catabolic process	6/365	40/12259	0.00108973	0.00577372	0.00322711	42896/37542/35759/32796/42000/43673	6
GO:0098655	cation transmembrane transport	15/365	203/12259	0.00110811	0.00585852	0.00327451	43616/48805/34950/33953/43829/48971/42291/49297/37617/39143/42918/43507/33952/42919/41845	15
GO:0007517	muscle organ development	10/365	105/12259	0.00113259	0.00596241	0.00333258	33432/42327/36674/31618/37778/42934/34560/35509/45318/42537	10
GO:0061351	neural precursor cell proliferation	10/365	105/12259	0.00113259	0.00596241	0.00333258	39744/47594/35197/44018/32268/35800/36491/47877/34411/41432	10
GO:0045475	locomotor rhythm	8/365	71/12259	0.00118468	0.00622336	0.00347843	31130/38872/40162/32083/32976/43673/33111/41883	8
GO:0007017	microtubule-based process	27/365	481/12259	0.00118998	0.0062379	0.00348656	34946/47594/35340/42743/32537/36491/42934/32083/43901/47877/37841/39536/41566/34792/38427/35325/35653/35051/34504/37125/35042/34993/42874/42946/33346/41848/42186	27
GO:0098660	inorganic ion transmembrane transport	15/365	205/12259	0.00122318	0.00639837	0.00357624	43616/41428/48805/34950/39322/33953/43829/48971/42291/49297/37617/39143/43507/33952/41845	15
GO:0042386	hemocyte differentiation	6/365	41/12259	0.00124505	0.00648527	0.00362482	33432/35688/38643/42000/45318/35047	6
GO:2000058	regulation of ubiquitin-dependent protein catabolic process	6/365	41/12259	0.00124505	0.00648527	0.00362482	42896/37542/35759/32796/42000/43673	6
GO:0051098	regulation of binding	5/365	28/12259	0.00127155	0.00660941	0.0036942	40170/42971/35078/38993/41883	5
GO:1903827	regulation of cellular protein localization	7/365	56/12259	0.00129333	0.00670845	0.00374956	45821/31800/40170/42896/35783/39745/39013	7
GO:0009150	purine ribonucleotide metabolic process	17/365	250/12259	0.00133261	0.00689773	0.00385535	40348/43829/43652/40333/30973/43183/42291/43503/40180/37617/39143/43507/42808/43104/38154/41845/41432	17
GO:0019637	organophosphate metabolic process	27/365	485/12259	0.00134295	0.00693672	0.00387714	37875/31826/40348/43829/53426/43652/40333/32506/30973/43183/35240/31185/42273/42291/42832/43503/40180/37617/39143/31245/43507/42808/43950/43104/38154/41845/41432	27
GO:0035209	pupal development	4/365	17/12259	0.00135245	0.00695665	0.00388829	39592/42936/40875/32858	4
GO:0045176	apical protein localization	4/365	17/12259	0.00135245	0.00695665	0.00388829	43528/47594/42896/37386	4
GO:0010648	negative regulation of cell communication	21/365	342/12259	0.00139722	0.00716785	0.00400633	41602/42896/33107/41611/34543/43724/35997/32351/43901/41957/42291/35653/37014/35078/38993/42313/39013/37729/33346/42733/64877	21
GO:0001736	establishment of planar polarity	10/365	108/12259	0.00140545	0.00716785	0.00400633	35070/41491/39399/37841/43673/37014/42313/39440/39439/37386	10
GO:0007164	establishment of tissue polarity	10/365	108/12259	0.00140545	0.00716785	0.00400633	35070/41491/39399/37841/43673/37014/42313/39440/39439/37386	10
GO:0008582	regulation of synaptic growth at neuromuscular junction	10/365	108/12259	0.00140545	0.00716785	0.00400633	45821/35197/42567/32623/37778/42934/32083/41957/38898/33346	10
GO:0022410	circadian sleep/wake cycle process	6/365	42/12259	0.00141673	0.00716785	0.00400633	38872/40162/37867/43484/32000/37196	6
GO:0042749	regulation of circadian sleep/wake cycle	6/365	42/12259	0.00141673	0.00716785	0.00400633	38872/40162/37867/43484/32000/37196	6
GO:0045570	regulation of imaginal disc growth	6/365	42/12259	0.00141673	0.00716785	0.00400633	33432/42896/32083/32351/39013/59172	6
GO:0051647	nucleus localization	6/365	42/12259	0.00141673	0.00716785	0.00400633	42743/41566/35051/39683/42946/41848	6
GO:0007616	long-term memory	8/365	73/12259	0.00142176	0.00717858	0.00401233	42567/31151/30998/32976/38427/31002/41883/35190	8
GO:0023057	negative regulation of signaling	21/365	343/12259	0.00144858	0.00729905	0.00407967	41602/42896/33107/41611/34543/43724/35997/32351/43901/41957/42291/35653/37014/35078/38993/42313/39013/37729/33346/42733/64877	21
GO:1901700	response to oxygen-containing compound	22/365	367/12259	0.00147401	0.00741208	0.00414284	41084/38872/40393/36417/40348/40048/42567/40162/43652/42936/41491/41726/40333/32083/43724/41957/43484/43673/44505/32679/37892/35190	22
GO:0008347	glial cell migration	5/365	29/12259	0.00149944	0.00746397	0.00417184	41084/31208/42000/42313/43080	5
GO:0016334	establishment or maintenance of polarity of follicular epithelium	5/365	29/12259	0.00149944	0.00746397	0.00417184	47594/42896/45278/32083/31358	5
GO:0036335	intestinal stem cell homeostasis	5/365	29/12259	0.00149944	0.00746397	0.00417184	39744/40048/42743/32133/49297	5
GO:0040001	establishment of mitotic spindle localization	5/365	29/12259	0.00149944	0.00746397	0.00417184	47594/32083/43901/41566/42946	5
GO:0046666	retinal cell programmed cell death	5/365	29/12259	0.00149944	0.00746397	0.00417184	39753/47594/31151/32537/42313	5
GO:0002684	positive regulation of immune system process	10/365	109/12259	0.00150746	0.00747371	0.00417729	36748/31800/43415/35045/38643/35997/34524/35047/37339/38752	10
GO:0045926	negative regulation of growth	10/365	109/12259	0.00150746	0.00747371	0.00417729	45821/53560/42896/43652/32083/41957/40180/39440/59172/39439	10
GO:0030534	adult behavior	13/365	168/12259	0.00154523	0.00764562	0.00427337	31130/38872/36849/40348/42567/40162/35800/43652/48971/32083/49297/32000/43673	13
GO:0050768	negative regulation of neurogenesis	8/365	74/12259	0.00155364	0.0076719	0.00428806	45821/39744/35070/35197/32268/47877/42313/41432	8
GO:0010941	regulation of cell death	17/365	254/12259	0.00158145	0.00779363	0.0043561	33432/38872/39753/36748/34924/37778/45278/41957/43484/31002/43673/35653/31148/40998/44505/40832/41883	17
GO:0044255	cellular lipid metabolic process	23/365	393/12259	0.00158745	0.00780761	0.00436392	42656/39262/31826/33107/40348/33532/36669/34215/32506/41957/37028/35240/49297/250736/35738/38864/41191/31245/43950/31358/43104/38154/326193	23
GO:0030198	extracellular matrix organization	7/365	58/12259	0.00159376	0.00782304	0.00437254	43528/31800/32537/32506/35997/33727/7354466	7
GO:0007455	eye-antennal disc morphogenesis	6/365	43/12259	0.00160589	0.00785138	0.00438838	33432/39753/44254/38116/42313/33208	6
GO:0030177	positive regulation of Wnt signaling pathway	6/365	43/12259	0.00160589	0.00785138	0.00438838	39753/41602/47877/43673/39013/42733	6
GO:0000281	mitotic cytokinesis	8/365	75/12259	0.00169504	0.00822226	0.00459567	42971/35340/34543/37841/35783/34504/35696/41836	8
GO:0007271	synaptic transmission, cholinergic	4/365	18/12259	0.0016984	0.00822226	0.00459567	42920/42918/42919/38545	4
GO:0007562	eclosion	4/365	18/12259	0.0016984	0.00822226	0.00459567	38872/40162/34792/44505	4
GO:0030011	maintenance of cell polarity	4/365	18/12259	0.0016984	0.00822226	0.00459567	47594/42492/42896/47877	4
GO:0048132	female germ-line stem cell asymmetric division	4/365	18/12259	0.0016984	0.00822226	0.00459567	34543/34504/39013/42946	4
GO:0009126	purine nucleoside monophosphate metabolic process	13/365	170/12259	0.00171879	0.00828847	0.00463268	43829/43652/43183/42291/43503/37617/39143/43507/42808/43104/38154/41845/41432	13
GO:0009167	purine ribonucleoside monophosphate metabolic process	13/365	170/12259	0.00171879	0.00828847	0.00463268	43829/43652/43183/42291/43503/37617/39143/43507/42808/43104/38154/41845/41432	13
GO:0009314	response to radiation	14/365	191/12259	0.00173323	0.0083418	0.00466249	38872/35334/31826/41491/41726/32506/32083/43673/35078/38993/34993/33271/43950/42186	14
GO:0042133	neurotransmitter metabolic process	5/365	30/12259	0.00175602	0.00843502	0.00471459	36417/38484/37867/42249/35190	5
GO:0042051	compound eye photoreceptor development	9/365	93/12259	0.00177157	0.0084932	0.00474711	35070/33635/42896/43415/45278/37841/39536/43690/41883	9
GO:0006163	purine nucleotide metabolic process	17/365	257/12259	0.00179287	0.00857866	0.00479487	40348/43829/43652/40333/30973/43183/42291/43503/40180/37617/39143/43507/42808/43104/38154/41845/41432	17
GO:0010508	positive regulation of autophagy	6/365	44/12259	0.00181365	0.00864461	0.00483174	43415/32537/44250/37729/38937/43740	6
GO:0045448	mitotic cell cycle, embryonic	6/365	44/12259	0.00181365	0.00864461	0.00483174	42971/35340/36612/42693/34993/59172	6
GO:0009950	dorsal/ventral axis specification	8/365	76/12259	0.00184642	0.00876746	0.0049004	33432/53560/42743/45278/39570/42000/35047/35051	8
GO:0019932	second-messenger-mediated signaling	10/365	112/12259	0.00185008	0.00876746	0.0049004	43528/36806/34950/43669/53426/37040/41726/40333/43484/40180	10
GO:1904396	regulation of neuromuscular junction development	10/365	112/12259	0.00185008	0.00876746	0.0049004	45821/35197/42567/32623/37778/42934/32083/41957/38898/33346	10
GO:0007446	imaginal disc growth	7/365	60/12259	0.00194589	0.00920386	0.00514432	33432/42896/32083/32351/43673/39013/59172	7
GO:0071495	cellular response to endogenous stimulus	16/365	237/12259	0.00196954	0.00929789	0.00519688	41084/42656/33432/33107/37778/33532/41491/45278/43724/35997/41957/43484/44505/39013/32679/37892	16
GO:0070887	cellular response to chemical stimulus	24/365	424/12259	0.00197422	0.00930219	0.00519928	41084/42656/33432/40393/33107/37778/43652/33532/41491/41726/32857/32133/45278/43724/35997/36317/41957/32976/43484/44505/39013/32679/37892/32858	24
GO:0010256	endomembrane system organization	13/365	173/12259	0.00200916	0.00943085	0.00527119	41870/35340/33107/43026/32537/42934/32796/35783/35696/39745/38898/34134/34442	13
GO:1901698	response to nitrogen compound	13/365	173/12259	0.00200916	0.00943085	0.00527119	41084/38872/35587/40162/41491/32133/40333/43724/41957/43484/43673/32679/37892	13
GO:0032506	cytokinetic process	6/365	45/12259	0.00204116	0.00955495	0.00534056	35340/37841/35783/35325/34504/35696	6
GO:0007603	phototransduction, visible light	5/365	31/12259	0.00204334	0.00955495	0.00534056	31826/35078/38993/33271/43950	5
GO:0042060	wound healing	9/365	95/12259	0.00205481	0.0095723	0.00535025	43616/35340/38223/43026/35997/34432/34993/36868/37386	9
GO:0050769	positive regulation of neurogenesis	9/365	95/12259	0.00205481	0.0095723	0.00535025	47594/35800/42934/32796/41957/39536/34413/31245/42551	9
GO:0045596	negative regulation of cell differentiation	11/365	133/12259	0.00206594	0.00960602	0.0053691	45821/39744/35070/39753/35197/32268/34215/47877/42000/42313/41432	11
GO:0001895	retina homeostasis	4/365	19/12259	0.0021013	0.00969741	0.00542018	31826/42896/35078/38993	4
GO:0006584	catecholamine metabolic process	4/365	19/12259	0.0021013	0.00969741	0.00542018	48805/37867/35188/35190	4
GO:0008103	oocyte microtubule cytoskeleton polarization	4/365	19/12259	0.0021013	0.00969741	0.00542018	42743/32537/35051/42186	4
GO:0009712	catechol-containing compound metabolic process	4/365	19/12259	0.0021013	0.00969741	0.00542018	48805/37867/35188/35190	4
GO:0072089	stem cell proliferation	10/365	114/12259	0.00211158	0.00972668	0.00543654	39744/47594/35197/32268/35800/36491/35997/47877/34411/41432	10
GO:0009583	detection of light stimulus	7/365	61/12259	0.00214313	0.00985363	0.0055075	35334/31826/32506/35078/38993/33271/43950	7
GO:0080135	regulation of cellular response to stress	10/365	115/12259	0.00225307	0.0103206	0.00576853	43775/41366/42934/41957/43484/38427/31245/33346/43080/42551	10
GO:0099003	vesicle-mediated transport in synapse	10/365	115/12259	0.00225307	0.0103206	0.00576853	35197/42567/32537/39536/49968/35051/40459/39745/246439/64877	10
GO:1903050	regulation of proteolysis involved in cellular protein catabolic process	6/365	46/12259	0.00228958	0.0104685	0.00585115	42896/37542/35759/32796/42000/43673	6
GO:0006812	cation transport	20/365	333/12259	0.00233538	0.0106582	0.00595717	43616/36806/48805/40393/34950/36849/33470/33953/43829/48971/37040/42291/49297/37617/39143/42918/43507/33952/42919/41845	20
GO:0048872	homeostasis of number of cells	5/365	32/12259	0.00236353	0.0107667	0.00601783	39744/40048/42743/32133/49297	5
GO:0007405	neuroblast proliferation	9/365	97/12259	0.00237305	0.0107703	0.00601987	39744/47594/35197/32268/35800/36491/47877/34411/41432	9
GO:1901990	regulation of mitotic cell cycle phase transition	9/365	97/12259	0.00237305	0.0107703	0.00601987	39744/42971/34924/43724/47877/43767/34411/34504/34993	9
GO:0042461	photoreceptor cell development	10/365	116/12259	0.00240208	0.0108821	0.00608233	35070/33635/42896/43415/36491/45278/37841/39536/43690/41883	10
GO:0031032	actomyosin structure organization	9/365	98/12259	0.00254622	0.0114136	0.00637942	37205/35340/42896/31618/46456/31166/37841/35325/35696	9
GO:0042462	eye photoreceptor cell development	9/365	98/12259	0.00254622	0.0114136	0.00637942	35070/33635/42896/43415/45278/37841/39536/43690/41883	9
GO:0044092	negative regulation of molecular function	10/365	117/12259	0.0025589	0.0114136	0.00637942	3355133/39753/36748/36674/34924/41271/35653/35078/38993/42186	10
GO:2000241	regulation of reproductive process	10/365	117/12259	0.0025589	0.0114136	0.00637942	39753/48805/43415/42743/37889/32083/34524/38116/40998/37386	10
GO:0019933	cAMP-mediated signaling	6/365	47/12259	0.0025601	0.0114136	0.00637942	43669/53426/41726/40333/43484/40180	6
GO:0050954	sensory perception of mechanical stimulus	8/365	80/12259	0.00256168	0.0114136	0.00637942	31826/35340/39322/33953/48971/44540/37724/38993	8
GO:0007413	axonal fasciculation	4/365	20/12259	0.00256564	0.0114136	0.00637942	38590/35070/35997/38898	4
GO:0016126	sterol biosynthetic process	4/365	20/12259	0.00256564	0.0114136	0.00637942	44858/32857/38631/45282	4
GO:0042136	neurotransmitter biosynthetic process	4/365	20/12259	0.00256564	0.0114136	0.00637942	36417/38484/42249/35190	4
GO:0045010	actin nucleation	4/365	20/12259	0.00256564	0.0114136	0.00637942	35340/32623/33611/38898	4
GO:0030010	establishment of cell polarity	7/365	63/12259	0.00258366	0.0114525	0.00640117	42327/47594/32083/39536/41566/37014/42946	7
GO:0046620	regulation of organ growth	7/365	63/12259	0.00258366	0.0114525	0.00640117	33432/42896/32083/32351/41957/39013/59172	7
GO:0018193	peptidyl-amino acid modification	21/365	360/12259	0.00260226	0.0115143	0.00643569	45821/32039/39744/45655/47594/36674/34132/42936/34974/40133/39399/31880/41957/38917/43673/43794/34504/37339/41836/33271/43740	21
GO:0061024	membrane organization	15/365	222/12259	0.00267211	0.0117807	0.00658458	43775/33219/35340/42896/33107/42934/45278/30973/35783/34504/35696/39745/38898/34134/43104	15
GO:0042177	negative regulation of protein catabolic process	3/365	10/12259	0.00268796	0.0117807	0.00658458	42896/35759/42000	3
GO:0048142	germarium-derived cystoblast division	3/365	10/12259	0.00268796	0.0117807	0.00658458	35816/34411/42000	3
GO:0055078	sodium ion homeostasis	3/365	10/12259	0.00268796	0.0117807	0.00658458	33953/48971/33952	3
GO:0090328	regulation of olfactory learning	3/365	10/12259	0.00268796	0.0117807	0.00658458	41726/41883/34364	3
GO:0000082	G1/S transition of mitotic cell cycle	5/365	33/12259	0.00271868	0.0117807	0.00658458	39744/34924/43724/43767/34411	5
GO:0007406	negative regulation of neuroblast proliferation	5/365	33/12259	0.00271868	0.0117807	0.00658458	39744/35197/32268/47877/41432	5
GO:0016325	oocyte microtubule cytoskeleton organization	5/365	33/12259	0.00271868	0.0117807	0.00658458	42743/32537/43901/35051/42186	5
GO:0030706	germarium-derived oocyte differentiation	5/365	33/12259	0.00271868	0.0117807	0.00658458	47594/42693/35051/42946/42186	5
GO:2000178	negative regulation of neural precursor cell proliferation	5/365	33/12259	0.00271868	0.0117807	0.00658458	39744/35197/32268/47877/41432	5
GO:0002520	immune system development	10/365	118/12259	0.00272382	0.0117807	0.00658458	33432/45655/34215/43901/37084/42000/45318/42850/40835/37386	10
GO:0048534	hematopoietic or lymphoid organ development	10/365	118/12259	0.00272382	0.0117807	0.00658458	33432/45655/34215/43901/37084/42000/45318/42850/40835/37386	10
GO:0050778	positive regulation of immune response	9/365	99/12259	0.00272926	0.0117807	0.00658458	36748/31800/43415/35045/35997/34524/35047/37339/38752	9
GO:0051604	protein maturation	9/365	99/12259	0.00272926	0.0117807	0.00658458	39753/36748/30998/37232/35997/39165/38917/33467/43740	9
GO:0009719	response to endogenous stimulus	17/365	268/12259	0.00278267	0.0119902	0.00670171	41084/42656/33432/33107/37778/42936/33532/41491/45278/43724/35997/41957/43484/44505/39013/32679/37892	17
GO:0034754	cellular hormone metabolic process	6/365	48/12259	0.00285393	0.0122545	0.00684944	39592/44858/32857/38631/45282/32858	6
GO:1905952	regulation of lipid localization	6/365	48/12259	0.00285393	0.0122545	0.00684944	41491/41957/49297/43673/31245/43950	6
GO:0007548	sex differentiation	9/365	100/12259	0.00292257	0.0125275	0.00700198	33432/34132/44254/43415/44540/37841/38116/44505/37386	9
GO:0022603	regulation of anatomical structure morphogenesis	16/365	247/12259	0.0029817	0.0127161	0.00710744	45821/41084/33432/35070/39753/47594/35340/42934/45278/41861/39536/45318/38752/31245/40832/34364	16
GO:0006952	defense response	23/365	413/12259	0.0029853	0.0127161	0.00710744	39744/36748/31800/47594/40739/35340/37232/41611/35837/35045/35997/39536/32976/34396/34524/45318/35047/37339/42850/39683/40410/34364/37386	23
GO:0010563	negative regulation of phosphorus metabolic process	8/365	82/12259	0.00299234	0.0127161	0.00710744	36674/42936/30998/33343/41271/42291/43673/33346	8
GO:0035265	organ growth	8/365	82/12259	0.00299234	0.0127161	0.00710744	33432/42896/32083/32351/41957/43673/39013/59172	8
GO:0045936	negative regulation of phosphate metabolic process	8/365	82/12259	0.00299234	0.0127161	0.00710744	36674/42936/30998/33343/41271/42291/43673/33346	8
GO:0009968	negative regulation of signal transduction	19/365	317/12259	0.00304431	0.0129114	0.00721656	41602/42896/33107/41611/34543/43724/35997/32351/43901/41957/42291/35653/37014/35078/38993/42313/39013/33346/42733	19
GO:0019935	cyclic-nucleotide-mediated signaling	7/365	65/12259	0.00309066	0.0129114	0.00721656	36806/43669/53426/41726/40333/43484/40180	7
GO:0071695	anatomical structure maturation	7/365	65/12259	0.00309066	0.0129114	0.00721656	34950/40553/37232/39165/34524/42850/37729	7
GO:0000079	regulation of cyclin-dependent protein serine/threonine kinase activity	4/365	21/12259	0.0030958	0.0129114	0.00721656	42971/34924/41271/43724	4
GO:0000132	establishment of mitotic spindle orientation	4/365	21/12259	0.0030958	0.0129114	0.00721656	47594/32083/41566/42946	4
GO:0030727	germarium-derived female germ-line cyst formation	4/365	21/12259	0.0030958	0.0129114	0.00721656	42693/35816/34411/42000	4
GO:0060856	establishment of blood-brain barrier	4/365	21/12259	0.0030958	0.0129114	0.00721656	37205/40553/33953/34924	4
GO:0071711	basement membrane organization	4/365	21/12259	0.0030958	0.0129114	0.00721656	31800/32506/35997/33727	4
GO:0106030	neuron projection fasciculation	4/365	21/12259	0.0030958	0.0129114	0.00721656	38590/35070/35997/38898	4
GO:1902652	secondary alcohol metabolic process	4/365	21/12259	0.0030958	0.0129114	0.00721656	44858/32857/38631/45282	4
GO:1904029	regulation of cyclin-dependent protein kinase activity	4/365	21/12259	0.0030958	0.0129114	0.00721656	42971/34924/41271/43724	4
GO:0032787	monocarboxylic acid metabolic process	13/365	182/12259	0.00313191	0.01304	0.00728843	42656/39262/38484/40348/43652/33532/43183/37028/31185/49297/38864/31245/38154	13
GO:0035151	regulation of tube size, open tracheal system	6/365	49/12259	0.00317229	0.0131416	0.00734523	37205/33432/33953/48971/32537/33604	6
GO:0097164	ammonium ion metabolic process	6/365	49/12259	0.00317229	0.0131416	0.00734523	36417/37867/35189/34396/42249/35190	6
GO:1903362	regulation of cellular protein catabolic process	6/365	49/12259	0.00317229	0.0131416	0.00734523	42896/37542/35759/32796/42000/43673	6
GO:0048489	synaptic vesicle transport	8/365	83/12259	0.00322778	0.0133268	0.00744873	42567/32537/39536/49968/35051/40459/246439/64877	8
GO:0097480	establishment of synaptic vesicle localization	8/365	83/12259	0.00322778	0.0133268	0.00744873	42567/32537/39536/49968/35051/40459/246439/64877	8
GO:0045087	innate immune response	13/365	183/12259	0.00328323	0.0135105	0.00755142	39744/31800/47594/35340/35045/35997/39536/34524/45318/35047/37339/42850/40410	13
GO:0098662	inorganic cation transmembrane transport	13/365	183/12259	0.00328323	0.0135105	0.00755142	43616/48805/34950/33953/43829/48971/42291/49297/37617/39143/43507/33952/41845	13
GO:0071310	cellular response to organic substance	19/365	320/12259	0.00337585	0.0138685	0.00775154	41084/42656/33432/33107/37778/33532/41491/41726/32133/45278/43724/35997/41957/32976/43484/44505/39013/32679/37892	19
GO:0030031	cell projection assembly	13/365	184/12259	0.00344044	0.0141104	0.00788672	45821/47594/35340/32623/40266/34215/38099/41861/37841/37125/38898/33346/37386	13
GO:0072329	monocarboxylic acid catabolic process	6/365	50/12259	0.00351639	0.014291	0.00798766	33532/37028/31185/49297/38864/31245	6
GO:0006694	steroid biosynthetic process	5/365	35/12259	0.00354235	0.014291	0.00798766	39592/44858/32857/38631/45282	5
GO:0007097	nuclear migration	5/365	35/12259	0.00354235	0.014291	0.00798766	41566/35051/39683/42946/41848	5
GO:0019395	fatty acid oxidation	5/365	35/12259	0.00354235	0.014291	0.00798766	42656/37028/49297/38864/31245	5
GO:0021782	glial cell development	5/365	35/12259	0.00354235	0.014291	0.00798766	37205/44018/40553/33953/41491	5
GO:0035159	regulation of tube length, open tracheal system	5/365	35/12259	0.00354235	0.014291	0.00798766	33432/33953/48971/32537/33604	5
GO:0045887	positive regulation of synaptic growth at neuromuscular junction	5/365	35/12259	0.00354235	0.014291	0.00798766	32623/37778/32083/38898/33346	5
GO:0051293	establishment of spindle localization	5/365	35/12259	0.00354235	0.014291	0.00798766	47594/32083/43901/41566/42946	5
GO:0051653	spindle localization	5/365	35/12259	0.00354235	0.014291	0.00798766	47594/32083/43901/41566/42946	5
GO:1904398	positive regulation of neuromuscular junction development	5/365	35/12259	0.00354235	0.014291	0.00798766	32623/37778/32083/38898/33346	5
GO:0030097	hemopoiesis	9/365	103/12259	0.00356804	0.0143711	0.00803245	33432/45655/34215/43901/37084/42000/45318/42850/37386	9
GO:0006032	chitin catabolic process	3/365	11/12259	0.00361491	0.0143723	0.00803314	3355116/38223/36868	3
GO:0007193	adenylate cyclase-inhibiting G protein-coupled receptor signaling pathway	3/365	11/12259	0.00361491	0.0143723	0.00803314	37191/37892/37196	3
GO:0007380	specification of segmental identity, head	3/365	11/12259	0.00361491	0.0143723	0.00803314	45318/40835/40832	3
GO:0008366	axon ensheathment	3/365	11/12259	0.00361491	0.0143723	0.00803314	33635/31208/40553	3
GO:0030723	ovarian fusome organization	3/365	11/12259	0.00361491	0.0143723	0.00803314	34132/43901/42946	3
GO:0035158	regulation of tube diameter, open tracheal system	3/365	11/12259	0.00361491	0.0143723	0.00803314	33432/33953/48971	3
GO:0046664	dorsal closure, amnioserosa morphology change	3/365	11/12259	0.00361491	0.0143723	0.00803314	40517/36442/42896	3
GO:1990834	response to odorant	3/365	11/12259	0.00361491	0.0143723	0.00803314	36849/41726/43484	3
GO:0022604	regulation of cell morphogenesis	11/365	143/12259	0.00363612	0.0144334	0.00806728	45821/33432/35070/35340/42934/41861/39536/45318/38752/31245/34364	11
GO:0006338	chromatin remodeling	10/365	123/12259	0.00368047	0.0145544	0.0081349	39744/45655/40170/32268/41602/42936/40133/37339/41836/32514	10
GO:0016056	rhodopsin mediated signaling pathway	4/365	22/12259	0.00369608	0.0145544	0.0081349	31826/35078/38993/43950	4
GO:0048135	female germ-line cyst formation	4/365	22/12259	0.00369608	0.0145544	0.0081349	42693/35816/34411/42000	4
GO:0071684	organism emergence from protective structure	4/365	22/12259	0.00369608	0.0145544	0.0081349	38872/40162/34792/44505	4
GO:0098728	germline stem cell asymmetric division	4/365	22/12259	0.00369608	0.0145544	0.0081349	34543/34504/39013/42946	4
GO:0031023	microtubule organizing center organization	8/365	85/12259	0.00374168	0.0146871	0.0082091	36491/43901/47877/37841/39536/38427/34993/42874	8
GO:0097479	synaptic vesicle localization	8/365	85/12259	0.00374168	0.0146871	0.0082091	42567/32537/39536/49968/35051/40459/246439/64877	8
GO:0007314	oocyte anterior/posterior axis specification	9/365	104/12259	0.00380641	0.0149175	0.00833784	47594/42743/32537/32083/42000/38427/34524/33611/37386	9
GO:0042445	hormone metabolic process	7/365	68/12259	0.00398957	0.0156105	0.0087252	39592/44858/32857/42249/38631/45282/32858	7
GO:0019991	septate junction assembly	5/365	36/12259	0.00401512	0.0156362	0.00873954	40553/33953/48971/32083/34134	5
GO:0034440	lipid oxidation	5/365	36/12259	0.00401512	0.0156362	0.00873954	42656/37028/49297/38864/31245	5
GO:0044843	cell cycle G1/S phase transition	5/365	36/12259	0.00401512	0.0156362	0.00873954	39744/34924/43724/43767/34411	5
GO:0051247	positive regulation of protein metabolic process	17/365	279/12259	0.00419082	0.0162947	0.0091076	33432/39753/36748/43775/37778/42936/34974/41611/37542/32796/42000/43673/34524/31148/40998/32679/33111	17
GO:0050776	regulation of immune response	12/365	167/12259	0.00424455	0.0164776	0.00920986	39744/36748/31800/33219/43415/35045/35997/34524/35047/37339/42850/38752	12
GO:0007591	molting cycle, chitin-based cuticle	8/365	87/12259	0.00431668	0.0166757	0.00932055	38223/2768688/31151/32537/40875/36868/35190/39682	8
GO:0035152	regulation of tube architecture, open tracheal system	8/365	87/12259	0.00431668	0.0166757	0.00932055	37205/33432/33953/48971/32537/39536/33604/37386	8
GO:0042303	molting cycle	8/365	87/12259	0.00431668	0.0166757	0.00932055	38223/2768688/31151/32537/40875/36868/35190/39682	8
GO:0016485	protein processing	7/365	69/12259	0.00432933	0.0166757	0.00932055	39753/36748/30998/37232/35997/39165/33467	7
GO:0042176	regulation of protein catabolic process	7/365	69/12259	0.00432933	0.0166757	0.00932055	42896/41611/37542/35759/32796/42000/43673	7
GO:0035002	liquid clearance, open tracheal system	4/365	23/12259	0.00437063	0.0167592	0.00936721	42896/33470/32537/33604	4
GO:0051299	centrosome separation	4/365	23/12259	0.00437063	0.0167592	0.00936721	43901/37841/39536/34993	4
GO:0044770	cell cycle phase transition	10/365	126/12259	0.00437136	0.0167592	0.00936721	39744/42971/34924/34974/43724/47877/43767/34411/34504/34993	10
GO:0048878	chemical homeostasis	16/365	257/12259	0.00439115	0.0168089	0.00939502	42656/41428/48805/36849/33953/48971/41491/41726/41957/43183/37028/31185/49297/43484/31245/33952	16
GO:0010243	response to organonitrogen compound	12/365	168/12259	0.00445219	0.0170162	0.00951086	41084/38872/35587/40162/41491/32133/40333/43724/41957/43484/43673/32679	12
GO:0042981	regulation of apoptotic process	13/365	190/12259	0.00451711	0.0172376	0.00963464	33432/38872/39753/36748/34924/37778/45278/41957/43673/35653/31148/40998/40832	13
GO:0030858	positive regulation of epithelial cell differentiation	5/365	37/12259	0.00453132	0.0172386	0.00963516	39753/48805/37889/43767/37386	5
GO:0035330	regulation of hippo signaling	5/365	37/12259	0.00453132	0.0172386	0.00963516	42896/32351/43673/37014/42186	5
GO:0008358	maternal determination of anterior/posterior axis, embryo	9/365	107/12259	0.00459702	0.0174616	0.00975984	47594/42743/32537/32083/42000/38427/34524/33611/37386	9
GO:0002697	regulation of immune effector process	8/365	88/12259	0.00462853	0.0174819	0.00977117	36748/40739/43415/35045/35047/37339/38752/34364	8
GO:0007200	phospholipase C-activating G protein-coupled receptor signaling pathway	3/365	12/12259	0.00471437	0.0174819	0.00977117	37191/37892/37196	3
GO:0007318	pole plasm protein localization	3/365	12/12259	0.00471437	0.0174819	0.00977117	32083/38427/34524	3
GO:0010884	positive regulation of lipid storage	3/365	12/12259	0.00471437	0.0174819	0.00977117	41957/49297/31245	3
GO:0016556	mRNA modification	3/365	12/12259	0.00471437	0.0174819	0.00977117	31130/37034/37873	3
GO:0019896	axonal transport of mitochondrion	3/365	12/12259	0.00471437	0.0174819	0.00977117	39536/41566/34792	3
GO:0055075	potassium ion homeostasis	3/365	12/12259	0.00471437	0.0174819	0.00977117	33953/48971/33952	3
GO:0061343	cell adhesion involved in heart morphogenesis	3/365	12/12259	0.00471437	0.0174819	0.00977117	37205/40553/33953	3
GO:0090303	positive regulation of wound healing	3/365	12/12259	0.00471437	0.0174819	0.00977117	35340/43026/34432	3
GO:0002225	positive regulation of antimicrobial peptide production	6/365	53/12259	0.00471565	0.0174819	0.00977117	36748/43415/35045/35047/37339/38752	6
GO:0002699	positive regulation of immune effector process	6/365	53/12259	0.00471565	0.0174819	0.00977117	36748/43415/35045/35047/37339/38752	6
GO:0002702	positive regulation of production of molecular mediator of immune response	6/365	53/12259	0.00471565	0.0174819	0.00977117	36748/43415/35045/35047/37339/38752	6
GO:0002760	positive regulation of antimicrobial humoral response	6/365	53/12259	0.00471565	0.0174819	0.00977117	36748/43415/35045/35047/37339/38752	6
GO:0006898	receptor-mediated endocytosis	6/365	53/12259	0.00471565	0.0174819	0.00977117	43528/32537/35051/35078/38993/40221	6
GO:0035150	regulation of tube size	6/365	53/12259	0.00471565	0.0174819	0.00977117	37205/33432/33953/48971/32537/33604	6
GO:0048103	somatic stem cell division	6/365	53/12259	0.00471565	0.0174819	0.00977117	47594/35197/36491/47877/34411/37386	6
GO:0043087	regulation of GTPase activity	8/365	89/12259	0.00495739	0.0183231	0.0102413	3355133/31800/43775/31618/35783/35325/34803/40410	8
GO:0060070	canonical Wnt signaling pathway	8/365	89/12259	0.00495739	0.0183231	0.0102413	39753/41602/31151/35997/47877/43673/39013/42733	8
GO:0006091	generation of precursor metabolites and energy	14/365	215/12259	0.00507363	0.018698	0.0104509	43616/43689/43829/43652/43183/37028/43503/42850/37617/31666/42808/38154/41845/41432	14
GO:0090087	regulation of peptide transport	7/365	71/12259	0.00507397	0.018698	0.0104509	45821/42656/31800/42896/41957/37841/39745	7
GO:0007310	oocyte dorsal/ventral axis specification	5/365	38/12259	0.00509304	0.0187403	0.0104745	33432/53560/42743/42000/35051	5
GO:0070983	dendrite guidance	4/365	24/12259	0.00512348	0.0188242	0.0105214	39744/45655/44540/39570	4
GO:0002922	positive regulation of humoral immune response	6/365	54/12259	0.00517522	0.0188739	0.0105492	36748/43415/35045/35047/37339/38752	6
GO:0008202	steroid metabolic process	6/365	54/12259	0.00517522	0.0188739	0.0105492	39592/44858/32857/38631/45282/32858	6
GO:0019915	lipid storage	6/365	54/12259	0.00517522	0.0188739	0.0105492	41491/41957/49297/37617/31245/43950	6
GO:0048619	embryonic hindgut morphogenesis	6/365	54/12259	0.00517522	0.0188739	0.0105492	33432/31208/42896/41491/44540/33602	6
GO:0048859	formation of anatomical boundary	6/365	54/12259	0.00517522	0.0188739	0.0105492	33432/41602/44540/39013/39440/39439	6
GO:0002831	regulation of response to biotic stimulus	8/365	90/12259	0.00530386	0.0193145	0.0107955	36748/40739/43415/35045/35047/37339/38752/34364	8
GO:0007169	transmembrane receptor protein tyrosine kinase signaling pathway	13/365	195/12259	0.00560858	0.0203941	0.0113989	32039/41084/53560/43775/43026/41491/45278/32083/43724/35997/41957/39013/32679	13
GO:0032270	positive regulation of cellular protein metabolic process	16/365	264/12259	0.00567087	0.0205903	0.0115085	33432/39753/36748/43775/37778/42936/34974/37542/32796/42000/43673/34524/31148/40998/32679/33111	16
GO:0051146	striated muscle cell differentiation	9/365	111/12259	0.00584356	0.0211745	0.0118351	43775/31618/46456/37232/31166/41957/33727/44505/38898	9
GO:0120031	plasma membrane bounded cell projection assembly	12/365	174/12259	0.00587508	0.0211745	0.0118351	45821/47594/35340/32623/40266/34215/38099/41861/37841/37125/38898/33346	12
GO:0043067	regulation of programmed cell death	14/365	219/12259	0.00595366	0.0211745	0.0118351	33432/38872/39753/36748/34924/37778/45278/41957/43673/35653/31148/40998/44505/40832	14
GO:0007029	endoplasmic reticulum organization	4/365	25/12259	0.00595849	0.0211745	0.0118351	42934/32796/39745/34134	4
GO:0010669	epithelial structure maintenance	4/365	25/12259	0.00595849	0.0211745	0.0118351	37841/40998/33727/37386	4
GO:0018108	peptidyl-tyrosine phosphorylation	4/365	25/12259	0.00595849	0.0211745	0.0118351	45821/32039/36674/34132	4
GO:0046660	female sex differentiation	4/365	25/12259	0.00595849	0.0211745	0.0118351	44254/44540/37841/38116	4
GO:1900073	regulation of neuromuscular synaptic transmission	4/365	25/12259	0.00595849	0.0211745	0.0118351	42567/43652/40459/37729	4
GO:1902742	apoptotic process involved in development	4/365	25/12259	0.00595849	0.0211745	0.0118351	33432/40998/37729/40832	4
GO:2000045	regulation of G1/S transition of mitotic cell cycle	4/365	25/12259	0.00595849	0.0211745	0.0118351	39744/34924/43724/43767	4
GO:0007615	anesthesia-resistant memory	3/365	13/12259	0.00599472	0.0211745	0.0118351	42567/37196/35190	3
GO:0008585	female gonad development	3/365	13/12259	0.00599472	0.0211745	0.0118351	44254/44540/37841	3
GO:0042220	response to cocaine	3/365	13/12259	0.00599472	0.0211745	0.0118351	38872/40162/43673	3
GO:0046348	amino sugar catabolic process	3/365	13/12259	0.00599472	0.0211745	0.0118351	3355116/38223/36868	3
GO:0046545	development of primary female sexual characteristics	3/365	13/12259	0.00599472	0.0211745	0.0118351	44254/44540/37841	3
GO:0046628	positive regulation of insulin receptor signaling pathway	3/365	13/12259	0.00599472	0.0211745	0.0118351	41491/43724/32679	3
GO:1900078	positive regulation of cellular response to insulin stimulus	3/365	13/12259	0.00599472	0.0211745	0.0118351	41491/43724/32679	3
GO:1901072	glucosamine-containing compound catabolic process	3/365	13/12259	0.00599472	0.0211745	0.0118351	3355116/38223/36868	3
GO:1990573	potassium ion import across plasma membrane	3/365	13/12259	0.00599472	0.0211745	0.0118351	33953/48971/33952	3
GO:0044282	small molecule catabolic process	11/365	153/12259	0.00604314	0.021315	0.0119136	37875/38484/33532/37867/37028/31185/49297/42832/38864/31245/32858	11
GO:0007602	phototransduction	6/365	56/12259	0.0061916	0.0217764	0.0121715	31826/32506/35078/38993/33271/43950	6
GO:0046843	dorsal appendage formation	6/365	56/12259	0.0061916	0.0217764	0.0121715	33432/53560/33692/38427/34524/44505	6
GO:0034332	adherens junction organization	5/365	40/12259	0.0063613	0.022327	0.0124793	47594/40517/42896/31151/37386	5
GO:1902600	proton transmembrane transport	7/365	74/12259	0.00636624	0.022327	0.0124793	43829/48971/42291/37617/39143/43507/41845	7
GO:0030003	cellular cation homeostasis	9/365	113/12259	0.00655728	0.0229319	0.0128173	48805/36849/33953/48971/41726/49297/43484/31245/33952	9
GO:0045786	negative regulation of cell cycle	9/365	113/12259	0.00655728	0.0229319	0.0128173	39744/40170/41271/43724/34411/38427/34504/34993/42186	9
GO:0006259	DNA metabolic process	19/365	341/12259	0.00664063	0.0231905	0.0129619	34132/34924/40457/41571/34974/41366/41611/42693/43724/40642/34792/34411/38347/42553/39746/37339/38228/41836/43278	19
GO:0060033	anatomical structure regression	6/365	57/12259	0.00675091	0.0235424	0.0131586	35045/35509/42850/40998/44505/31666	6
GO:0008593	regulation of Notch signaling pathway	7/365	75/12259	0.00684709	0.0238221	0.0133149	42896/34543/43869/32083/43724/42313/34330	7
GO:0010324	membrane invagination	4/365	26/12259	0.00687937	0.0238221	0.0133149	43775/33219/45278/35783	4
GO:0018212	peptidyl-tyrosine modification	4/365	26/12259	0.00687937	0.0238221	0.0133149	45821/32039/36674/34132	4
GO:0044719	regulation of imaginal disc-derived wing size	4/365	26/12259	0.00687937	0.0238221	0.0133149	34132/34924/34560/34330	4
GO:0099024	plasma membrane invagination	4/365	26/12259	0.00687937	0.0238221	0.0133149	43775/33219/45278/35783	4
GO:0006082	organic acid metabolic process	23/365	443/12259	0.00693801	0.0239915	0.0134096	42656/39262/41279/43689/38484/40348/36076/43652/33532/32857/43183/37028/31185/49297/42832/35188/38864/31245/42808/35190/38154/32858/251900	23
GO:0007427	epithelial cell migration, open tracheal system	5/365	41/12259	0.00707189	0.0242507	0.0135545	33432/48805/45278/41957/39013	5
GO:0010001	glial cell differentiation	5/365	41/12259	0.00707189	0.0242507	0.0135545	37205/44018/40553/33953/41491	5
GO:0010883	regulation of lipid storage	5/365	41/12259	0.00707189	0.0242507	0.0135545	41491/41957/49297/31245/43950	5
GO:0030951	establishment or maintenance of microtubule cytoskeleton polarity	5/365	41/12259	0.00707189	0.0242507	0.0135545	42743/32537/43901/35051/42186	5
GO:0035088	establishment or maintenance of apical/basal cell polarity	5/365	41/12259	0.00707189	0.0242507	0.0135545	47594/40553/42896/32083/39536	5
GO:0061245	establishment or maintenance of bipolar cell polarity	5/365	41/12259	0.00707189	0.0242507	0.0135545	47594/40553/42896/32083/39536	5
GO:0008344	adult locomotory behavior	8/365	95/12259	0.0073212	0.0250456	0.0139987	31130/36849/42567/35800/43652/48971/49297/32000	8
GO:0006873	cellular ion homeostasis	9/365	115/12259	0.00733615	0.0250456	0.0139987	48805/36849/33953/48971/41726/49297/43484/31245/33952	9
GO:0055065	metal ion homeostasis	9/365	115/12259	0.00733615	0.0250456	0.0139987	48805/36849/33953/48971/41726/49297/43484/31245/33952	9
GO:0030866	cortical actin cytoskeleton organization	6/365	58/12259	0.00734597	0.0250456	0.0139987	35340/42896/41861/37841/35325/35696	6
GO:0060828	regulation of canonical Wnt signaling pathway	7/365	76/12259	0.00735441	0.0250456	0.0139987	39753/41602/35997/47877/43673/39013/42733	7
GO:0030162	regulation of proteolysis	10/365	136/12259	0.00743739	0.0252764	0.0141277	39753/36748/42896/36612/37542/35759/32796/42000/43673/31148	10
GO:0007272	ensheathment of neurons	3/365	14/12259	0.00746314	0.0252764	0.0141277	33635/31208/40553	3
GO:0010107	potassium ion import	3/365	14/12259	0.00746314	0.0252764	0.0141277	33953/48971/33952	3
GO:0061041	regulation of wound healing	3/365	14/12259	0.00746314	0.0252764	0.0141277	35340/43026/34432	3
GO:0051961	negative regulation of nervous system development	9/365	116/12259	0.00775116	0.02618	0.0146328	45821/39744/35070/35197/32268/47877/41957/42313/41432	9
GO:0060627	regulation of vesicle-mediated transport	9/365	116/12259	0.00775116	0.02618	0.0146328	43528/31800/35197/33219/42567/32537/49968/35051/39745	9
GO:0009062	fatty acid catabolic process	5/365	42/12259	0.0078361	0.0262174	0.0146537	33532/37028/49297/38864/31245	5
GO:0010976	positive regulation of neuron projection development	5/365	42/12259	0.0078361	0.0262174	0.0146537	42934/41957/39536/31245/42551	5
GO:0046777	protein autophosphorylation	5/365	42/12259	0.0078361	0.0262174	0.0146537	45821/32039/34132/43415/43673	5
GO:0055059	asymmetric neuroblast division	5/365	42/12259	0.0078361	0.0262174	0.0146537	47594/35197/36491/47877/34411	5
GO:1905881	positive regulation of oogenesis	5/365	42/12259	0.0078361	0.0262174	0.0146537	39753/48805/37889/40998/37386	5
GO:0009581	detection of external stimulus	7/365	77/12259	0.00788902	0.0262174	0.0146537	35334/31826/32506/35078/38993/33271/43950	7
GO:0009582	detection of abiotic stimulus	7/365	77/12259	0.00788902	0.0262174	0.0146537	35334/31826/32506/35078/38993/33271/43950	7
GO:0044242	cellular lipid catabolic process	7/365	77/12259	0.00788902	0.0262174	0.0146537	33532/41957/37028/49297/250736/38864/31245	7
GO:0007354	zygotic determination of anterior/posterior axis, embryo	4/365	27/12259	0.00788964	0.0262174	0.0146537	33432/53560/45278/33602	4
GO:0007398	ectoderm development	4/365	27/12259	0.00788964	0.0262174	0.0146537	33432/43869/42313/34330	4
GO:0016125	sterol metabolic process	4/365	27/12259	0.00788964	0.0262174	0.0146537	44858/32857/38631/45282	4
GO:0051294	establishment of spindle orientation	4/365	27/12259	0.00788964	0.0262174	0.0146537	47594/32083/41566/42946	4
GO:0002833	positive regulation of response to biotic stimulus	6/365	59/12259	0.007978	0.0264754	0.0147979	36748/43415/35045/35047/37339/38752	6
GO:0061640	cytoskeleton-dependent cytokinesis	9/365	117/12259	0.00818385	0.027122	0.0151593	42971/35340/34543/37841/35783/35325/34504/35696/41836	9
GO:0044772	mitotic cell cycle phase transition	9/365	118/12259	0.00863468	0.0285331	0.015948	39744/42971/34924/43724/47877/43767/34411/34504/34993	9
GO:0043547	positive regulation of GTPase activity	6/365	60/12259	0.00864823	0.0285331	0.015948	3355133/31800/31618/35783/34803/40410	6
GO:0018105	peptidyl-serine phosphorylation	5/365	43/12259	0.00865586	0.0285331	0.015948	47594/41957/43673/43794/34504	5
GO:0046165	alcohol biosynthetic process	5/365	43/12259	0.00865586	0.0285331	0.015948	43652/44858/32857/38631/45282	5
GO:0002164	larval development	11/365	161/12259	0.00875157	0.0287718	0.0160814	33432/38223/42936/31151/33282/32083/35509/39570/42000/45318/39682	11
GO:1901701	cellular response to oxygen-containing compound	11/365	161/12259	0.00875157	0.0287718	0.0160814	41084/40393/43652/41491/41726/43724/41957/43484/44505/32679/37892	11
GO:0006378	mRNA polyadenylation	4/365	28/12259	0.00899266	0.0290725	0.0162495	42240/43426/44250/33259	4
GO:0007009	plasma membrane organization	4/365	28/12259	0.00899266	0.0290725	0.0162495	35340/35696/38898/34134	4
GO:0007294	germarium-derived oocyte fate determination	4/365	28/12259	0.00899266	0.0290725	0.0162495	47594/42693/35051/42186	4
GO:0120034	positive regulation of plasma membrane bounded cell projection assembly	4/365	28/12259	0.00899266	0.0290725	0.0162495	45821/47594/41861/38898	4
GO:1902806	regulation of cell cycle G1/S phase transition	4/365	28/12259	0.00899266	0.0290725	0.0162495	39744/34924/43724/43767	4
GO:0007098	centrosome cycle	7/365	79/12259	0.00904351	0.0290725	0.0162495	36491/43901/47877/37841/39536/34993/42874	7
GO:0009607	response to biotic stimulus	21/365	402/12259	0.00904947	0.0290725	0.0162495	36748/31800/40739/37232/41611/35837/43415/35045/32976/34396/34524/45318/35047/34805/37339/42850/44505/38752/39683/34364/37386	21
GO:0043207	response to external biotic stimulus	21/365	402/12259	0.00904947	0.0290725	0.0162495	36748/31800/40739/37232/41611/35837/43415/35045/32976/34396/34524/45318/35047/34805/37339/42850/44505/38752/39683/34364/37386	21
GO:0051707	response to other organism	21/365	402/12259	0.00904947	0.0290725	0.0162495	36748/31800/40739/37232/41611/35837/43415/35045/32976/34396/34524/45318/35047/34805/37339/42850/44505/38752/39683/34364/37386	21
GO:0009101	glycoprotein biosynthetic process	9/365	119/12259	0.00910411	0.0290725	0.0162495	39262/34215/34159/35240/41191/34134/31358/326193/251900	9
GO:0006805	xenobiotic metabolic process	3/365	15/12259	0.00912564	0.0290725	0.0162495	32857/36317/32858	3
GO:0007303	cytoplasmic transport, nurse cell to oocyte	3/365	15/12259	0.00912564	0.0290725	0.0162495	45821/37729/33346	3
GO:0030725	germline ring canal formation	3/365	15/12259	0.00912564	0.0290725	0.0162495	36674/34132/35696	3
GO:0034643	establishment of mitochondrion localization, microtubule-mediated	3/365	15/12259	0.00912564	0.0290725	0.0162495	39536/41566/34792	3
GO:0035296	regulation of tube diameter	3/365	15/12259	0.00912564	0.0290725	0.0162495	33432/33953/48971	3
GO:0036098	male germ-line stem cell population maintenance	3/365	15/12259	0.00912564	0.0290725	0.0162495	33432/45655/33220	3
GO:0043270	positive regulation of ion transport	3/365	15/12259	0.00912564	0.0290725	0.0162495	40393/37040/49297	3
GO:0045478	fusome organization	3/365	15/12259	0.00912564	0.0290725	0.0162495	34132/43901/42946	3
GO:0046958	nonassociative learning	3/365	15/12259	0.00912564	0.0290725	0.0162495	34132/41883/34364	3
GO:0047497	mitochondrion transport along microtubule	3/365	15/12259	0.00912564	0.0290725	0.0162495	39536/41566/34792	3
GO:0048800	antennal morphogenesis	3/365	15/12259	0.00912564	0.0290725	0.0162495	39753/42313/33208	3
GO:0051654	establishment of mitochondrion localization	3/365	15/12259	0.00912564	0.0290725	0.0162495	39536/41566/34792	3
GO:0071466	cellular response to xenobiotic stimulus	3/365	15/12259	0.00912564	0.0290725	0.0162495	32857/36317/32858	3
GO:0098693	regulation of synaptic vesicle cycle	3/365	15/12259	0.00912564	0.0290725	0.0162495	35197/42567/35051	3
GO:0051650	establishment of vesicle localization	8/365	99/12259	0.00931352	0.0296329	0.0165627	42567/32537/39536/49968/35051/40459/246439/64877	8
GO:0001703	gastrulation with mouth forming first	5/365	44/12259	0.00953307	0.0300987	0.0168231	45821/33432/31151/34134/37386	5
GO:0010004	gastrulation involving germ band extension	5/365	44/12259	0.00953307	0.0300987	0.0168231	45821/33432/31151/34134/37386	5
GO:0035329	hippo signaling	5/365	44/12259	0.00953307	0.0300987	0.0168231	42896/32351/43673/37014/42186	5
GO:0036445	neuronal stem cell division	5/365	44/12259	0.00953307	0.0300987	0.0168231	47594/35197/36491/47877/34411	5
GO:0045185	maintenance of protein location	5/365	44/12259	0.00953307	0.0300987	0.0168231	40517/35340/31166/39013/42186	5
GO:0055057	neuroblast division	5/365	44/12259	0.00953307	0.0300987	0.0168231	47594/35197/36491/47877/34411	5
GO:0006066	alcohol metabolic process	7/365	80/12259	0.00966505	0.0304764	0.0170342	43652/37867/44858/32857/35240/38631/45282	7
GO:0007167	enzyme linked receptor protein signaling pathway	16/365	280/12259	0.0097459	0.0306921	0.0171548	32039/41084/33432/53560/43775/33107/37778/43026/41491/45278/32083/43724/35997/41957/39013/32679	16
GO:0002784	regulation of antimicrobial peptide production	6/365	62/12259	0.0101081	0.0317115	0.0177246	36748/43415/35045/35047/37339/38752	6
GO:0051223	regulation of protein transport	6/365	62/12259	0.0101081	0.0317115	0.0177246	45821/42656/31800/42896/37841/39745	6
GO:0072503	cellular divalent inorganic cation homeostasis	6/365	62/12259	0.0101081	0.0317115	0.0177246	48805/36849/41726/49297/43484/31245	6
GO:0048732	gland development	12/365	187/12259	0.0101904	0.0319291	0.0178462	33432/35340/42896/34132/35045/42000/45318/39745/44505/40835/39682/37386	12
GO:0044283	small molecule biosynthetic process	15/365	259/12259	0.0108053	0.0338128	0.018899	37875/39592/41279/38484/40348/43652/33532/44858/32857/43183/246650/38631/45282/38154/32272	15
GO:0002700	regulation of production of molecular mediator of immune response	6/365	63/12259	0.0109002	0.0338247	0.0189056	36748/43415/35045/35047/37339/38752	6
GO:0002775	antimicrobial peptide production	6/365	63/12259	0.0109002	0.0338247	0.0189056	36748/43415/35045/35047/37339/38752	6
GO:0055001	muscle cell development	6/365	63/12259	0.0109002	0.0338247	0.0189056	31618/46456/31166/34215/33727/44505	6
GO:0046486	glycerolipid metabolic process	10/365	144/12259	0.010914	0.0338247	0.0189056	31826/33107/33532/32506/41957/35240/35738/31245/43950/43104	10
GO:0044093	positive regulation of molecular function	13/365	212/12259	0.0109764	0.0338247	0.0189056	3355133/31800/40170/31618/34974/35783/49297/31148/40998/33467/41883/34803/40410	13
GO:0007362	terminal region determination	3/365	16/12259	0.0109872	0.0338247	0.0189056	53560/45278/33602	3
GO:0043063	intercellular bridge organization	3/365	16/12259	0.0109872	0.0338247	0.0189056	36674/34132/35696	3
GO:0048100	wing disc anterior/posterior pattern formation	3/365	16/12259	0.0109872	0.0338247	0.0189056	33432/43767/42313	3
GO:0048665	neuron fate specification	3/365	16/12259	0.0109872	0.0338247	0.0189056	34924/42313/34330	3
GO:0051924	regulation of calcium ion transport	3/365	16/12259	0.0109872	0.0338247	0.0189056	40393/37040/49297	3
GO:0060857	establishment of glial blood-brain barrier	3/365	16/12259	0.0109872	0.0338247	0.0189056	37205/40553/33953	3
GO:0090162	establishment of epithelial cell polarity	3/365	16/12259	0.0109872	0.0338247	0.0189056	47594/39536/37014	3
GO:2000648	positive regulation of stem cell proliferation	3/365	16/12259	0.0109872	0.0338247	0.0189056	39744/47594/35800	3
GO:0042391	regulation of membrane potential	7/365	82/12259	0.0110009	0.0338247	0.0189057	31130/42920/42291/49297/42918/42919/38545	7
GO:0009451	RNA modification	8/365	102/12259	0.0110542	0.0339041	0.01895	31130/36954/41271/37034/38347/34787/43429/37873	8
GO:0051648	vesicle localization	8/365	102/12259	0.0110542	0.0339041	0.01895	42567/32537/39536/49968/35051/40459/246439/64877	8
GO:0042594	response to starvation	10/365	145/12259	0.011423	0.0349919	0.019558	32136/40162/42693/41726/43503/40180/42850/31666/37729/31245	10
GO:0018209	peptidyl-serine modification	5/365	46/12259	0.0114671	0.0350212	0.0195744	47594/41957/43673/43794/34504	5
GO:0035006	melanization defense response	5/365	46/12259	0.0114671	0.0350212	0.0195744	47594/35340/39536/35047/40410	5
GO:0035011	melanotic encapsulation of foreign target	4/365	30/12259	0.0114894	0.0350212	0.0195744	47594/35340/39536/40410	4
GO:0070050	neuron cellular homeostasis	4/365	30/12259	0.0114894	0.0350212	0.0195744	36849/41726/43484/40459	4
GO:0002440	production of molecular mediator of immune response	6/365	64/12259	0.0117352	0.0355427	0.0198659	36748/43415/35045/35047/37339/38752	6
GO:0007224	smoothened signaling pathway	6/365	64/12259	0.0117352	0.0355427	0.0198659	41611/47877/43767/35653/39013/44274	6
GO:0016079	synaptic vesicle exocytosis	6/365	64/12259	0.0117352	0.0355427	0.0198659	42567/32537/49968/35051/40459/64877	6
GO:0061844	antimicrobial humoral immune response mediated by antimicrobial peptide	6/365	64/12259	0.0117352	0.0355427	0.0198659	36748/43415/35045/35047/37339/38752	6
GO:0032870	cellular response to hormone stimulus	9/365	124/12259	0.0117468	0.0355427	0.0198659	41084/42656/33532/41491/43724/41957/44505/32679/37892	9
GO:0055082	cellular chemical homeostasis	9/365	124/12259	0.0117468	0.0355427	0.0198659	48805/36849/33953/48971/41726/49297/43484/31245/33952	9
GO:0031347	regulation of defense response	10/365	146/12259	0.0119498	0.0361127	0.0201845	39744/36748/31800/40739/35045/35997/34524/37339/42850/34364	10
GO:0009991	response to extracellular stimulus	11/365	169/12259	0.0123174	0.0370684	0.0207187	32136/40393/40162/42693/41726/43503/40180/42850/31666/37729/31245	11
GO:0000910	cytokinesis	9/365	125/12259	0.0123377	0.0370684	0.0207187	42971/35340/34543/37841/35783/35325/34504/35696/41836	9
GO:0007431	salivary gland development	9/365	125/12259	0.0123377	0.0370684	0.0207187	33432/35340/42896/34132/35045/39745/44505/39682/37386	9
GO:0035272	exocrine system development	9/365	125/12259	0.0123377	0.0370684	0.0207187	33432/35340/42896/34132/35045/39745/44505/39682/37386	9
GO:0060560	developmental growth involved in morphogenesis	8/365	104/12259	0.0123411	0.0370684	0.0207187	45821/35070/31151/42934/39536/31245/33208/37386	8
GO:0006403	RNA localization	12/365	192/12259	0.0123869	0.0371606	0.0207702	41870/47594/42693/42743/32537/39536/39570/34524/33611/35051/39745/39683	12
GO:0007525	somatic muscle development	7/365	84/12259	0.0124659	0.0372168	0.0208016	37205/33692/31618/33282/41957/35509/45318	7
GO:0048608	reproductive structure development	7/365	84/12259	0.0124659	0.0372168	0.0208016	34132/44254/44540/37841/33727/44505/37386	7
GO:0048640	negative regulation of developmental growth	7/365	84/12259	0.0124659	0.0372168	0.0208016	45821/42896/43652/32083/41957/40180/59172	7
GO:0061458	reproductive system development	7/365	84/12259	0.0124659	0.0372168	0.0208016	34132/44254/44540/37841/33727/44505/37386	7
GO:0008354	germ cell migration	5/365	47/12259	0.0125275	0.0372655	0.0208288	33432/39753/44274/42186/37386	5
GO:0008355	olfactory learning	5/365	47/12259	0.0125275	0.0372655	0.0208288	38484/41726/246439/41883/34364	5
GO:0090068	positive regulation of cell cycle process	5/365	47/12259	0.0125275	0.0372655	0.0208288	34924/35800/34974/43767/34504	5
GO:0044057	regulation of system process	6/365	65/12259	0.0126143	0.0374335	0.0209228	38872/40162/41726/43673/41883/34364	6
GO:0070201	regulation of establishment of protein localization	6/365	65/12259	0.0126143	0.0374335	0.0209228	45821/42656/31800/42896/37841/39745	6
GO:0006635	fatty acid beta-oxidation	4/365	31/12259	0.0128888	0.0379289	0.0211996	37028/49297/38864/31245	4
GO:0031099	regeneration	4/365	31/12259	0.0128888	0.0379289	0.0211996	42934/41957/31245/42551	4
GO:0042337	cuticle development involved in chitin-based cuticle molting cycle	4/365	31/12259	0.0128888	0.0379289	0.0211996	38223/31151/40875/39682	4
GO:0043631	RNA polyadenylation	4/365	31/12259	0.0128888	0.0379289	0.0211996	42240/43426/44250/33259	4
GO:0044837	actomyosin contractile ring organization	4/365	31/12259	0.0128888	0.0379289	0.0211996	35340/37841/35325/35696	4
GO:0045197	establishment or maintenance of epithelial cell apical/basal polarity	4/365	31/12259	0.0128888	0.0379289	0.0211996	47594/40553/32083/39536	4
GO:0048867	stem cell fate determination	4/365	31/12259	0.0128888	0.0379289	0.0211996	35197/44018/34924/34413	4
GO:0016054	organic acid catabolic process	8/365	105/12259	0.0130243	0.0381359	0.0213153	38484/33532/37028/31185/49297/42832/38864/31245	8
GO:0046395	carboxylic acid catabolic process	8/365	105/12259	0.0130243	0.0381359	0.0213153	38484/33532/37028/31185/49297/42832/38864/31245	8
GO:0006911	phagocytosis, engulfment	3/365	17/12259	0.0130518	0.0381359	0.0213153	43775/33219/45278	3
GO:0016059	deactivation of rhodopsin mediated signaling	3/365	17/12259	0.0130518	0.0381359	0.0213153	31826/35078/38993	3
GO:0031398	positive regulation of protein ubiquitination	3/365	17/12259	0.0130518	0.0381359	0.0213153	39753/36748/33111	3
GO:1905954	positive regulation of lipid localization	3/365	17/12259	0.0130518	0.0381359	0.0213153	41957/49297/31245	3
GO:0051336	regulation of hydrolase activity	13/365	217/12259	0.0131443	0.0383607	0.021441	3355133/39753/36748/31800/43775/31618/36612/35783/49297/35325/31148/34803/40410	13
GO:0030865	cortical cytoskeleton organization	6/365	66/12259	0.0135386	0.039465	0.0220582	35340/42896/41861/37841/35325/35696	6
GO:0042440	pigment metabolic process	9/365	127/12259	0.0135856	0.0395165	0.022087	47594/41279/35340/39536/37724/35986/35047/33271/40410	9
GO:0009100	glycoprotein metabolic process	10/365	149/12259	0.0136406	0.0395165	0.022087	39262/34215/34159/35240/41191/33271/34134/31358/326193/251900	10
GO:0007443	Malpighian tubule morphogenesis	5/365	48/12259	0.0136523	0.0395165	0.022087	33432/31208/42896/41491/44540	5
GO:0036465	synaptic vesicle recycling	5/365	48/12259	0.0136523	0.0395165	0.022087	35197/42567/35051/39745/246439	5
GO:0050773	regulation of dendrite development	5/365	48/12259	0.0136523	0.0395165	0.022087	35070/41957/45318/38752/42874	5
GO:0061333	renal tubule morphogenesis	5/365	48/12259	0.0136523	0.0395165	0.022087	33432/31208/42896/41491/44540	5
GO:0051345	positive regulation of hydrolase activity	8/365	106/12259	0.0137349	0.0397089	0.0221945	3355133/31800/31618/35783/49297/31148/34803/40410	8
GO:0006458	'de novo' protein folding	4/365	32/12259	0.0143924	0.0414641	0.0231756	32133/38643/33271/32045	4
GO:0031396	regulation of protein ubiquitination	4/365	32/12259	0.0143924	0.0414641	0.0231756	39753/36748/34924/33111	4
GO:0071407	cellular response to organic cyclic compound	4/365	32/12259	0.0143924	0.0414641	0.0231756	33532/43484/44505/32679	4
GO:0002759	regulation of antimicrobial humoral response	6/365	67/12259	0.0145093	0.0417036	0.0233094	36748/43415/35045/35047/37339/38752	6
GO:0030100	regulation of endocytosis	6/365	67/12259	0.0145093	0.0417036	0.0233094	43528/35197/33219/42567/32537/35051	6
GO:0071482	cellular response to light stimulus	5/365	49/12259	0.0148432	0.0426138	0.0238182	31826/43673/35078/38993/43950	5
GO:0002790	peptide secretion	7/365	87/12259	0.0149196	0.0427337	0.0238852	42656/31800/35340/43415/41957/37841/42850	7
GO:0060968	regulation of gene silencing	7/365	87/12259	0.0149196	0.0427337	0.0238852	31130/45655/32351/41883/41848/34364/38538	7
GO:0022400	regulation of rhodopsin mediated signaling pathway	3/365	18/12259	0.0153225	0.0437354	0.0244451	31826/35078/38993	3
GO:0035332	positive regulation of hippo signaling	3/365	18/12259	0.0153225	0.0437354	0.0244451	42896/43673/42186	3
GO:0035725	sodium ion transmembrane transport	3/365	18/12259	0.0153225	0.0437354	0.0244451	33953/48971/33952	3
GO:0016570	histone modification	12/365	198/12259	0.0154828	0.0440654	0.0246295	39744/45655/36612/42936/34974/40133/38652/31880/40684/34504/37339/41836	12
GO:0018205	peptidyl-lysine modification	10/365	152/12259	0.0155048	0.0440654	0.0246295	39744/45655/42936/34974/40133/31880/38917/37339/41836/43740	10
GO:0017156	calcium ion regulated exocytosis	6/365	68/12259	0.0155273	0.0440654	0.0246295	42567/32537/49968/35051/40459/64877	6
GO:0045017	glycerolipid biosynthetic process	6/365	68/12259	0.0155273	0.0440654	0.0246295	31826/33107/32506/35240/43950/43104	6
GO:0072507	divalent inorganic cation homeostasis	6/365	68/12259	0.0155273	0.0440654	0.0246295	48805/36849/41726/49297/43484/31245	6
GO:0043085	positive regulation of catalytic activity	11/365	175/12259	0.0156477	0.0443561	0.024792	3355133/31800/31618/34974/35783/49297/31148/40998/33467/34803/40410	11
GO:0000077	DNA damage checkpoint	4/365	33/12259	0.0160025	0.045103	0.0252095	34411/38427/34993/42186	4
GO:0048134	germ-line cyst formation	4/365	33/12259	0.0160025	0.045103	0.0252095	42693/35816/34411/42000	4
GO:0051222	positive regulation of protein transport	4/365	33/12259	0.0160025	0.045103	0.0252095	45821/42656/31800/37841	4
GO:0098739	import across plasma membrane	4/365	33/12259	0.0160025	0.045103	0.0252095	35334/33953/48971/33952	4
GO:1903532	positive regulation of secretion by cell	4/365	33/12259	0.0160025	0.045103	0.0252095	42656/37841/49968/35051	4
GO:0019216	regulation of lipid metabolic process	5/365	50/12259	0.0161017	0.0452793	0.025308	33107/41957/250736/31245/43950	5
GO:0030952	establishment or maintenance of cytoskeleton polarity	5/365	50/12259	0.0161017	0.0452793	0.025308	42743/32537/43901/35051/42186	5
GO:0061326	renal tubule development	6/365	69/12259	0.0165938	0.0465569	0.0260221	33432/31208/42896/41491/44540/34413	6
GO:0072002	Malpighian tubule development	6/365	69/12259	0.0165938	0.0465569	0.0260221	33432/31208/42896/41491/44540/34413	6
GO:0016049	cell growth	10/365	154/12259	0.0168488	0.0472013	0.0263822	35070/33635/53560/31151/42934/41957/39536/43673/31245/37386	10
GO:0051338	regulation of transferase activity	8/365	110/12259	0.0168617	0.0472013	0.0263822	36674/42971/34924/34974/41271/43724/40998/37617	8
GO:0016569	covalent chromatin modification	12/365	201/12259	0.0172351	0.0481919	0.0269359	39744/45655/36612/42936/34974/40133/38652/31880/40684/34504/37339/41836	12
GO:1901991	negative regulation of mitotic cell cycle phase transition	5/365	51/12259	0.0174294	0.0486192	0.0271747	39744/43724/34411/34504/34993	5
GO:0009725	response to hormone	10/365	155/12259	0.0175523	0.0486192	0.0271747	41084/42656/42936/33532/41491/43724/41957/44505/32679/37892	10
GO:0007030	Golgi organization	7/365	90/12259	0.0176994	0.0486192	0.0271747	41870/43026/42934/35783/39745/34134/34442	7
GO:0045859	regulation of protein kinase activity	7/365	90/12259	0.0176994	0.0486192	0.0271747	36674/42971/34924/34974/41271/43724/40998	7
GO:0007088	regulation of mitotic nuclear division	6/365	70/12259	0.0177097	0.0486192	0.0271747	34924/35800/43901/47877/34504/42186	6
GO:0007612	learning	6/365	70/12259	0.0177097	0.0486192	0.0271747	34132/38484/41726/246439/41883/34364	6
GO:0010948	negative regulation of cell cycle process	6/365	70/12259	0.0177097	0.0486192	0.0271747	39744/40170/43724/34411/34504/34993	6
GO:0045055	regulated exocytosis	6/365	70/12259	0.0177097	0.0486192	0.0271747	42567/32537/49968/35051/40459/64877	6
GO:1901617	organic hydroxy compound biosynthetic process	6/365	70/12259	0.0177097	0.0486192	0.0271747	43652/44858/32857/38631/45282/35190	6
GO:0007530	sex determination	4/365	34/12259	0.0177214	0.0486192	0.0271747	35800/43415/33343/34413	4
GO:0031532	actin cytoskeleton reorganization	4/365	34/12259	0.0177214	0.0486192	0.0271747	35340/31166/38898/42946	4
GO:1903688	positive regulation of border follicle cell migration	4/365	34/12259	0.0177214	0.0486192	0.0271747	39753/48805/37889/37386	4
GO:1904951	positive regulation of establishment of protein localization	4/365	34/12259	0.0177214	0.0486192	0.0271747	45821/42656/31800/37841	4
GO:0000915	actomyosin contractile ring assembly	3/365	19/12259	0.0178014	0.0486192	0.0271747	35340/37841/35696	3
GO:0032968	positive regulation of transcription elongation from RNA polymerase II promoter	3/365	19/12259	0.0178014	0.0486192	0.0271747	33692/40385/40684	3
GO:0033260	nuclear DNA replication	3/365	19/12259	0.0178014	0.0486192	0.0271747	34974/40642/42553	3
GO:0045476	nurse cell apoptotic process	3/365	19/12259	0.0178014	0.0486192	0.0271747	33432/40998/37729	3
GO:0046883	regulation of hormone secretion	3/365	19/12259	0.0178014	0.0486192	0.0271747	42656/41957/43673	3
GO:0051642	centrosome localization	3/365	19/12259	0.0178014	0.0486192	0.0271747	42896/39536/42946	3
GO:0061842	microtubule organizing center localization	3/365	19/12259	0.0178014	0.0486192	0.0271747	42896/39536/42946	3
GO:1903322	positive regulation of protein modification by small protein conjugation or removal	3/365	19/12259	0.0178014	0.0486192	0.0271747	39753/36748/33111	3

## Sheet: CC
ID	Description	GeneRatio	BgRatio	pvalue	p.adjust	qvalue	geneID	Count
GO:0045177	apical part of cell	23/339	155/11907	7.3332e-11	2.69862e-08	1.73681e-08	43528/45821/3355133/31800/41428/47594/34950/35197/35340/42896/34132/31151/43026/34543/39399/32083/41861/32351/32976/35783/37014/42313/39013	23
GO:0030054	cell junction	21/339	159/11907	4.40393e-09	6.78919e-07	4.36947e-07	43528/45821/37205/35070/47594/40517/40553/35340/42896/33953/31151/48971/31166/32083/32351/35783/42313/33604/34330/33346/37386	21
GO:0043005	neuron projection	36/339	429/11907	5.53467e-09	6.78919e-07	4.36947e-07	45821/38590/35070/35334/48805/33635/36849/40553/43669/33953/42567/37778/31151/41726/37191/30973/32083/41861/35997/42920/43901/39536/38427/42249/35047/40459/35042/37892/39683/37729/37196/42918/64877/42919/34364/38545	36
GO:0005938	cell cortex	22/339	181/11907	9.02107e-09	6.88417e-07	4.4306e-07	45821/3355133/31800/42327/47594/42492/35197/35340/32623/32537/39399/32083/32351/41957/41566/33611/37014/35696/42313/40221/38898/37386	22
GO:0099568	cytoplasmic region	26/339	248/11907	9.35349e-09	6.88417e-07	4.4306e-07	45821/3355133/31800/42327/47594/42492/35197/35340/32623/32537/39399/32083/32351/41957/39536/41566/33611/37014/35696/42313/40221/39683/37729/38898/34364/37386	26
GO:0005911	cell-cell junction	16/339	101/11907	2.32962e-08	1.42883e-06	9.19586e-07	43528/45821/37205/35070/47594/40517/40553/42896/33953/31151/48971/32083/32351/42313/33604/37386	16
GO:0043296	apical junction complex	12/339	58/11907	6.41838e-08	3.37423e-06	2.17163e-06	37205/47594/40517/40553/42896/33953/31151/48971/32083/42313/33604/37386	12
GO:0031226	intrinsic component of plasma membrane	36/339	479/11907	9.50169e-08	4.37078e-06	2.813e-06	43528/32039/35070/41428/33635/36849/36417/43669/33953/53426/2768688/43824/41441/48971/43026/37040/41726/37191/37004/40333/43869/32083/42920/43484/40180/43690/39013/37892/33467/42006/37196/42918/33952/42919/37386/38545	36
GO:0045202	synapse	26/339	283/11907	1.39008e-07	5.6839e-06	3.65812e-06	38590/42327/35334/48805/36849/42567/37778/46456/43824/30973/32083/41861/42920/39536/43484/49968/38427/35047/40459/40221/33220/42918/64877/42919/34364/38545	26
GO:0098797	plasma membrane protein complex	19/339	170/11907	3.60612e-07	1.32705e-05	8.54082e-06	42327/47594/34950/40517/42896/33953/31151/48971/32537/32083/42920/42313/40221/33467/42918/33952/42919/37386/38545	19
GO:0005887	integral component of plasma membrane	34/339	465/11907	4.21587e-07	1.4104e-05	9.07722e-06	43528/32039/35070/41428/33635/36849/36417/43669/33953/53426/2768688/43824/41441/48971/43026/37040/41726/37191/37004/40333/43869/32083/42920/43484/40180/37892/33467/42006/37196/42918/33952/42919/37386/38545	34
GO:0044456	synapse part	21/339	209/11907	5.28613e-07	1.62108e-05	1.04332e-05	35334/48805/36849/42567/37778/46456/43824/30973/32083/42920/39536/43484/49968/35047/40459/40221/42918/64877/42919/34364/38545	21
GO:0044448	cell cortex part	15/339	115/11907	8.73423e-07	2.47246e-05	1.59126e-05	45821/3355133/31800/47594/35197/32623/39399/32083/32351/41566/37014/35696/42313/40221/38898	15
GO:0099738	cell cortex region	12/339	74/11907	1.04899e-06	2.75734e-05	1.7746e-05	45821/3355133/31800/47594/35197/39399/32083/32351/41566/37014/42313/40221	12
GO:0045179	apical cortex	10/339	54/11907	2.40673e-06	5.90451e-05	3.8001e-05	45821/3355133/31800/47594/35197/39399/32083/32351/37014/42313	10
GO:0005912	adherens junction	13/339	96/11907	3.07739e-06	6.66165e-05	4.28739e-05	43528/45821/40517/35340/31151/31166/32351/35783/42313/33604/34330/33346/37386	13
GO:0070161	anchoring junction	13/339	96/11907	3.07739e-06	6.66165e-05	4.28739e-05	43528/45821/40517/35340/31151/31166/32351/35783/42313/33604/34330/33346/37386	13
GO:0016324	apical plasma membrane	10/339	70/11907	2.66381e-05	0.000544602	0.000350502	43528/41428/47594/34950/35340/42896/31151/34543/32976/39013	10
GO:0030424	axon	19/339	231/11907	3.34709e-05	0.000648279	0.000417228	45821/38590/35070/35334/48805/33635/40553/33953/42567/37778/31151/32083/43901/39536/38427/35047/40459/35042/64877	19
GO:1904949	ATPase complex	10/339	73/11907	3.86832e-05	0.000711771	0.00045809	39744/45655/40170/32268/41602/33953/48971/41836/33952/32514	10
GO:0005813	centrosome	13/339	125/11907	5.56051e-05	0.000912979	0.000587587	42971/34924/36491/38099/32351/43901/39536/41566/34504/41775/42946/41848/42186	13
GO:0005753	mitochondrial proton-transporting ATP synthase complex	6/339	25/11907	5.70612e-05	0.000912979	0.000587587	43829/42291/37617/39143/43507/41845	6
GO:0045259	proton-transporting ATP synthase complex	6/339	25/11907	5.70612e-05	0.000912979	0.000587587	43829/42291/37617/39143/43507/41845	6
GO:0044463	cell projection part	28/339	444/11907	6.90677e-05	0.00101668	0.000654326	43528/38590/35070/35334/43669/42567/37778/41726/37191/30973/38099/32083/35997/43901/39536/38427/35047/43690/40459/35042/38993/41775/37892/39683/37729/37196/64877/34364	28
GO:0120038	plasma membrane bounded cell projection part	28/339	444/11907	6.90677e-05	0.00101668	0.000654326	43528/38590/35070/35334/43669/42567/37778/41726/37191/30973/38099/32083/35997/43901/39536/38427/35047/43690/40459/35042/38993/41775/37892/39683/37729/37196/64877/34364	28
GO:0098590	plasma membrane region	22/339	311/11907	8.13922e-05	0.00115201	0.000741427	43528/41428/47594/40393/34950/36849/35340/42896/31151/43824/48971/34543/30973/32083/42920/32976/37014/35696/39013/42918/42919/38545	22
GO:0061174	type I terminal bouton	6/339	27/11907	9.0894e-05	0.00123885	0.000797316	42567/32083/39536/35047/40459/64877	6
GO:0098793	presynapse	14/339	153/11907	0.000118142	0.00145156	0.000934214	35334/48805/36849/42567/37778/46456/32083/39536/43484/49968/35047/40459/40221/64877	14
GO:0005892	acetylcholine-gated channel complex	4/339	10/11907	0.000118334	0.00145156	0.000934214	42920/42918/42919/38545	4
GO:0008180	COP9 signalosome	4/339	10/11907	0.000118334	0.00145156	0.000934214	35816/35759/42000/42661	4
GO:0150034	distal axon	11/339	100/11907	0.000124851	0.0014821	0.000953872	38590/35334/42567/37778/32083/43901/39536/35047/40459/35042/64877	11
GO:0098794	postsynapse	9/339	71/11907	0.000173794	0.0019676	0.00126633	43824/30973/32083/42920/40221/42918/42919/34364/38545	9
GO:0030894	replisome	4/339	11/11907	0.000181789	0.0019676	0.00126633	42553/39746/38228/43278	4
GO:0043601	nuclear replisome	4/339	11/11907	0.000181789	0.0019676	0.00126633	42553/39746/38228/43278	4
GO:0033267	axon part	11/339	105/11907	0.000193559	0.00203514	0.0013098	38590/35334/42567/37778/32083/43901/39536/35047/40459/35042/64877	11
GO:0015629	actin cytoskeleton	12/339	125/11907	0.000229779	0.00234885	0.0015117	41428/40517/35340/32623/37232/37841/39536/41566/33611/35696/38898/33346	12
GO:0005847	mRNA cleavage and polyadenylation specificity factor complex	4/339	12/11907	0.000266583	0.00265142	0.00170643	42240/43426/44250/33259	4
GO:0045211	postsynaptic membrane	7/339	46/11907	0.000293232	0.00277862	0.0017883	43824/30973/32083/42920/42918/42919/38545	7
GO:0005918	septate junction	6/339	33/11907	0.000294474	0.00277862	0.0017883	37205/40553/33953/48971/32083/33604	6
GO:0097060	synaptic membrane	8/339	65/11907	0.000487589	0.00448582	0.00288704	36849/43824/30973/32083/42920/42918/42919/38545	8
GO:1902495	transmembrane transporter complex	10/339	99/11907	0.000504744	0.00451475	0.00290566	36806/34950/33953/48971/32083/42920/42918/33952/42919/38545	10
GO:0000307	cyclin-dependent protein kinase holoenzyme complex	4/339	14/11907	0.000515271	0.00451475	0.00290566	42971/34924/43724/40385	4
GO:0070160	tight junction	6/339	37/11907	0.000561648	0.00480667	0.00309353	37205/40553/33953/48971/32083/33604	6
GO:0099513	polymeric cytoskeletal fiber	12/339	139/11907	0.000609561	0.00509814	0.00328113	35340/32623/42934/43901/39536/41566/35653/33611/34504/35042/38898/41848	12
GO:0070603	SWI/SNF superfamily-type complex	7/339	52/11907	0.000633349	0.00517939	0.00333342	39744/45655/40170/32268/41602/41836/32514	7
GO:0099503	secretory vesicle	9/339	85/11907	0.000678145	0.00542516	0.00349159	33432/48805/37778/46456/32537/43484/49968/40459/40221	9
GO:0099081	supramolecular polymer	15/339	204/11907	0.000738006	0.00577843	0.00371895	35340/32623/31166/42934/43901/39536/41566/43183/35653/33611/34504/35042/33727/38898/41848	15
GO:0099080	supramolecular complex	15/339	206/11907	0.000815997	0.00625598	0.0040263	35340/32623/31166/42934/43901/39536/41566/43183/35653/33611/34504/35042/33727/38898/41848	15
GO:1990234	transferase complex	27/339	493/11907	0.000873673	0.00656146	0.00422291	45655/42971/43689/34924/42936/34974/40133/37542/43724/34159/31880/32796/40385/34792/32000/42553/39746/40684/37339/42850/36975/38228/41836/40998/43400/31666/43278	27
GO:0005849	mRNA cleavage factor complex	4/339	16/11907	0.000895539	0.00659117	0.00424203	42240/43426/44250/33259	4
GO:1990351	transporter complex	10/339	108/11907	0.00100158	0.0072271	0.00465131	36806/34950/33953/48971/32083/42920/42918/33952/42919/38545	10
GO:0044430	cytoskeletal part	25/339	451/11907	0.00114029	0.00806973	0.00519362	42971/35340/34924/32623/36491/42934/38099/32351/43901/39536/41566/34411/35653/43794/33611/34504/35696/35042/40221/41775/38898/42946/33346/41848/42186	25
GO:0005815	microtubule organizing center	13/339	171/11907	0.00121091	0.0084078	0.0054112	42971/34924/36491/38099/32351/43901/39536/41566/34504/41775/42946/41848/42186	13
GO:0043679	axon terminus	8/339	75/11907	0.00127451	0.00868557	0.00558997	35334/42567/37778/32083/39536/35047/40459/64877	8
GO:0044306	neuron projection terminus	8/339	76/11907	0.00138992	0.00929986	0.00598532	35334/42567/37778/32083/39536/35047/40459/64877	8
GO:0120111	neuron projection cytoplasm	4/339	18/11907	0.00143941	0.00945898	0.00608773	39536/39683/37729/34364	4
GO:0005819	spindle	10/339	115/11907	0.00161879	0.0104512	0.00672629	36491/43901/39536/34411/43794/34504/35042/40221/42946/41848	10
GO:0061695	transferase complex, transferring phosphorus-containing groups	12/339	157/11907	0.00176615	0.0112059	0.00721203	42971/34924/43724/40385/34792/42553/39746/40684/42850/38228/40998/43278	12
GO:0099512	supramolecular fiber	14/339	202/11907	0.00192716	0.0120203	0.00773616	35340/32623/31166/42934/43901/39536/41566/43183/35653/33611/34504/35042/38898/41848	14
GO:0044432	endoplasmic reticulum part	16/339	250/11907	0.00214781	0.0129634	0.00834315	48805/33107/32133/42934/34159/35240/49297/38993/41191/31245/33271/34134/43950/34364/326193/43740	16
GO:0031982	vesicle	23/339	421/11907	0.00214882	0.0129634	0.00834315	43528/33432/31800/48805/41992/35340/37778/46456/31151/37176/32537/43484/49968/35653/35051/40459/42313/40221/34330/33467/33271/40410/37386	23
GO:0042575	DNA polymerase complex	3/339	10/11907	0.00236514	0.0140382	0.00903491	34792/39746/38228	3
GO:0016327	apicolateral plasma membrane	4/339	21/11907	0.00263193	0.0153738	0.00989446	47594/42896/32083/37014	4
GO:0016323	basolateral plasma membrane	6/339	50/11907	0.00281622	0.0161933	0.0104219	41428/40393/34950/48971/32083/39013	6
GO:0015630	microtubule cytoskeleton	20/339	355/11907	0.00290072	0.0162854	0.0104811	42971/34924/36491/42934/38099/32351/43901/39536/41566/34411/35653/43794/34504/35042/40221/41775/42946/33346/41848/42186	20
GO:0005876	spindle microtubule	5/339	35/11907	0.00292074	0.0162854	0.0104811	43901/39536/34504/35042/41848	5
GO:0043195	terminal bouton	7/339	68/11907	0.00311491	0.0169808	0.0109287	42567/37778/32083/39536/35047/40459/64877	7
GO:0033178	proton-transporting two-sector ATPase complex, catalytic domain	4/339	22/11907	0.00314552	0.0169808	0.0109287	43829/37617/43507/41845	4
GO:0005788	endoplasmic reticulum lumen	3/339	11/11907	0.00318389	0.0169808	0.0109287	32133/41191/33271	3
GO:0000922	spindle pole	5/339	36/11907	0.00331409	0.0174227	0.0112131	36491/43901/39536/34504/42946	5
GO:0043596	nuclear replication fork	4/339	23/11907	0.00372344	0.0190309	0.0122482	42553/39746/38228/43278	4
GO:0045172	germline ring canal	4/339	23/11907	0.00372344	0.0190309	0.0122482	34132/43901/35696/42186	4
GO:0036477	somatodendritic compartment	16/339	265/11907	0.00382644	0.0192895	0.0124146	35070/48805/35197/36849/43669/37232/41726/37191/30973/35997/41957/38427/37892/37729/37196/34364	16
GO:0044431	Golgi apparatus part	13/339	196/11907	0.0040282	0.0200321	0.0128925	41870/39262/37176/32537/44540/35325/34571/39745/40221/35953/31358/34442/251900	13
GO:0005869	dynactin complex	3/339	12/11907	0.00415633	0.0201254	0.0129526	39536/41566/33346	3
GO:0005915	zonula adherens	3/339	12/11907	0.00415633	0.0201254	0.0129526	40517/31151/37386	3
GO:0005743	mitochondrial inner membrane	15/339	244/11907	0.00426308	0.0203742	0.0131127	43616/39322/33470/43829/42291/246650/43503/37617/39143/43507/42808/32045/38154/41845/41432	15
GO:0005913	cell-cell adherens junction	4/339	24/11907	0.00436932	0.0206142	0.0132672	43528/40517/31151/37386	4
GO:0005783	endoplasmic reticulum	24/339	473/11907	0.00447213	0.0208322	0.0134074	48805/36954/33107/43415/32857/32133/39399/42934/34159/35240/49297/250736/38993/38631/41191/33467/31245/33271/34134/43950/31358/34364/326193/43740	24
GO:1902554	serine/threonine protein kinase complex	5/339	39/11907	0.00472182	0.0217204	0.0139791	42971/34924/43724/40385/40998	5
GO:0005884	actin filament	5/339	40/11907	0.00527306	0.0237418	0.01528	35340/32623/41566/33611/38898	5
GO:0000242	pericentriolar material	3/339	13/11907	0.00529029	0.0237418	0.01528	36491/32351/41848	3
GO:0005875	microtubule associated complex	10/339	136/11907	0.00547451	0.0242725	0.0156216	36491/43901/39536/41566/35653/34504/35042/42946/33346/41848	10
GO:0031410	cytoplasmic vesicle	20/339	377/11907	0.00566332	0.0245188	0.0157802	43528/33432/31800/48805/41992/37778/46456/31151/37176/32537/43484/49968/35051/40459/42313/40221/34330/33467/33271/37386	20
GO:0097708	intracellular vesicle	20/339	377/11907	0.00566332	0.0245188	0.0157802	43528/33432/31800/48805/41992/37778/46456/31151/37176/32537/43484/49968/35051/40459/42313/40221/34330/33467/33271/37386	20
GO:0045171	intercellular bridge	4/339	26/11907	0.00587883	0.0251559	0.0161902	34132/43901/35696/42186	4
GO:0005700	polytene chromosome	13/339	206/11907	0.00609834	0.0257051	0.0165436	40170/41602/40739/44254/42936/40133/42743/43724/40385/41836/43080/41848/39682	13
GO:0019866	organelle inner membrane	15/339	254/11907	0.00614687	0.0257051	0.0165436	43616/39322/33470/43829/42291/246650/43503/37617/39143/43507/42808/32045/38154/41845/41432	15
GO:0035003	subapical complex	3/339	14/11907	0.00659257	0.0266601	0.0171582	47594/42896/42313	3
GO:0071598	neuronal ribonucleoprotein granule	3/339	14/11907	0.00659257	0.0266601	0.0171582	39683/37729/34364	3
GO:0098533	ATPase dependent transmembrane transport complex	3/339	14/11907	0.00659257	0.0266601	0.0171582	33953/48971/33952	3
GO:0043235	receptor complex	7/339	78/11907	0.00667224	0.026689	0.0171768	32039/43026/32083/42920/42918/42919/38545	7
GO:0016469	proton-transporting two-sector ATPase complex	6/339	60/11907	0.007002	0.0277068	0.0178319	43829/42291/37617/39143/43507/41845	6
GO:0099023	tethering complex	5/339	43/11907	0.0071979	0.028179	0.0181358	41870/35325/34571/35953/34442	5
GO:0030665	clathrin-coated vesicle membrane	3/339	15/11907	0.00806897	0.0312567	0.0201166	32537/35051/40221	3
GO:0031984	organelle subcompartment	19/339	364/11907	0.00816699	0.0313068	0.0201488	39262/33107/37176/32537/42934/44540/34159/35240/49297/35325/39745/38993/31245/34134/43950/31358/326193/251900/43740	19
GO:0008021	synaptic vesicle	6/339	64/11907	0.00954231	0.0362018	0.0232992	48805/46456/43484/49968/40459/40221	6
GO:0030139	endocytic vesicle	4/339	30/11907	0.00985849	0.0368223	0.0236985	31151/32537/35051/42313	4
GO:0034702	ion channel complex	7/339	84/11907	0.00990599	0.0368223	0.0236985	36806/34950/32083/42920/42918/42919/38545	7
GO:0036464	cytoplasmic ribonucleoprotein granule	7/339	85/11907	0.0105396	0.0387858	0.0249623	32351/38427/34524/39683/37729/41883/34364	7
GO:0012506	vesicle membrane	6/339	66/11907	0.0110323	0.0397674	0.025594	35340/32537/43484/35653/35051/40221	6
GO:0098800	inner mitochondrial membrane protein complex	10/339	151/11907	0.0111281	0.0397674	0.025594	43829/42291/43503/37617/39143/43507/42808/38154/41845/41432	10
GO:0035770	ribonucleoprotein granule	7/339	86/11907	0.0112022	0.0397674	0.025594	32351/38427/34524/39683/37729/41883/34364	7
GO:0031966	mitochondrial membrane	16/339	298/11907	0.011377	0.0397674	0.025594	43616/43689/39322/33470/43829/42291/246650/43503/37617/39143/43507/42808/32045/38154/41845/41432	16
GO:1902911	protein kinase complex	5/339	48/11907	0.0114125	0.0397674	0.025594	42971/34924/43724/40385/40998	5
GO:0000407	phagophore assembly site	3/339	17/11907	0.0115628	0.0397674	0.025594	42850/40998/31666	3
GO:1990124	messenger ribonucleoprotein complex	3/339	17/11907	0.0115628	0.0397674	0.025594	39683/37729/34364	3
GO:0098802	plasma membrane receptor complex	5/339	49/11907	0.012421	0.0423234	0.027239	32083/42920/42918/42919/38545	5
GO:0070382	exocytic vesicle	6/339	68/11907	0.0126799	0.0428092	0.0275517	48805/46456/43484/49968/40459/40221	6
GO:0005794	Golgi apparatus	18/339	360/11907	0.0148652	0.0496456	0.0319515	41870/39262/41992/37176/32537/32506/39399/42934/44540/35325/34571/35042/39745/40221/35953/31358/34442/251900	18
GO:0030133	transport vesicle	7/339	91/11907	0.0149746	0.0496456	0.0319515	48805/46456/32537/43484/49968/40459/40221	7

## Sheet: MF
ID	Description	GeneRatio	BgRatio	pvalue	p.adjust	qvalue	geneID	Count
GO:0020037	heme binding	26/356	135/12128	1.46839e-14	3.93291e-12	3.02352e-12	36378/35587/35688/39592/40048/36752/44858/35837/32857/36317/40161/42293/36105/49165/32093/42294/43663/38631/41586/35008/37163/45282/41706/42808/41520/32858	26
GO:0046906	tetrapyrrole binding	26/356	136/12128	1.7676e-14	3.93291e-12	3.02352e-12	36378/35587/35688/39592/40048/36752/44858/35837/32857/36317/40161/42293/36105/49165/32093/42294/43663/38631/41586/35008/37163/45282/41706/42808/41520/32858	26
GO:0048037	cofactor binding	41/356	386/12128	6.72347e-13	9.97314e-11	7.66711e-11	36378/35587/35688/41602/39592/36954/43689/38484/40048/36752/36076/44858/36669/35837/32857/41271/36317/40875/37028/40161/31185/42293/36105/49165/32093/35188/38864/42294/43663/38631/41586/35008/37163/45282/41706/42808/35190/41520/38154/39530/32858	41
GO:0005506	iron ion binding	23/356	154/12128	1.19307e-10	1.22038e-08	9.38201e-09	36378/35587/39592/36752/44858/35837/32857/36317/40161/42293/38347/36105/49165/32093/42294/43663/38631/41586/37163/45282/41706/41520/32858	23
GO:0016705	oxidoreductase activity, acting on paired donors, with incorporation or reduction of molecular oxygen	24/356	169/12128	1.37122e-10	1.22038e-08	9.38201e-09	36378/35587/39592/36752/44858/35837/32857/36317/40161/42293/38347/36105/49165/32093/42294/43663/38631/41586/37163/45282/41706/41520/32858/43740	24
GO:0008092	cytoskeletal protein binding	30/356	329/12128	3.50099e-08	2.59657e-06	1.99618e-06	43528/41084/37205/32612/42327/47594/42492/32268/40517/35340/42896/32623/31166/36491/44250/32351/43901/37841/39536/41566/35653/33611/35051/35696/35042/38898/42946/33346/41848/37386	30
GO:0005509	calcium ion binding	21/356	200/12128	4.21333e-07	2.67847e-05	2.05914e-05	43528/43616/35070/32612/42492/32597/42896/46456/43824/37232/41441/43026/326235/31166/39165/49968/35738/42313/42006/42733/37386	21
GO:0016772	transferase activity, transferring phosphorus-containing groups	33/356	462/12128	2.12027e-06	0.00011794	9.06695e-05	45821/32039/47594/31826/42971/36442/34132/42567/34924/41571/43026/43415/32506/30973/32083/43724/41957/40385/42273/34792/34411/43673/42553/39746/43794/34504/35738/38228/34993/43950/43104/32097/43278	33
GO:0017022	myosin binding	9/356	43/12128	3.41197e-06	0.000151831	0.000116724	43528/41084/47594/32268/44250/35696/35042/42946/37386	9
GO:0003887	DNA-directed DNA polymerase activity	6/356	16/12128	3.8285e-06	0.000151831	0.000116724	41571/34792/42553/39746/38228/43278	6
GO:0034061	DNA polymerase activity	6/356	16/12128	3.8285e-06	0.000151831	0.000116724	41571/34792/42553/39746/38228/43278	6
GO:0000981	DNA-binding transcription factor activity, RNA polymerase II-specific	23/356	268/12128	4.09433e-06	0.000151831	0.000116724	41084/53560/38451/32268/33692/35800/41491/34543/35045/35509/43767/39570/45318/35047/34413/38752/39440/40835/40832/33208/42537/39439/33602	23
GO:0003700	DNA-binding transcription factor activity	32/356	460/12128	5.30599e-06	0.000181628	0.000139631	41084/38872/53560/38451/44018/32268/33692/40162/44254/35800/41491/34543/42743/35045/37889/34560/35509/43767/39570/45318/35047/38116/34413/38752/39440/40835/40832/33208/42537/39439/39682/33602	32
GO:0003779	actin binding	15/356	132/12128	7.35274e-06	0.000233712	0.000179672	37205/32612/42327/42492/40517/35340/32623/31166/32351/37841/33611/35696/35042/38898/33346	15
GO:0004497	monooxygenase activity	8/356	38/12128	1.15268e-05	0.000315079	0.000242225	39592/36752/44858/32857/36317/45282/32858/43740	8
GO:0019829	cation-transporting ATPase activity	10/356	62/12128	1.15577e-05	0.000315079	0.000242225	33953/43829/48971/42291/49297/37617/39143/43507/33952/41845	10
GO:0046933	proton-transporting ATP synthase activity, rotational mechanism	6/356	19/12128	1.20367e-05	0.000315079	0.000242225	43829/42291/37617/39143/43507/41845	6
GO:0022853	active ion transmembrane transporter activity	10/356	64/12128	1.54557e-05	0.000361989	0.000278288	33953/43829/48971/42291/49297/37617/39143/43507/33952/41845	10
GO:0042625	ATPase coupled ion transmembrane transporter activity	10/356	64/12128	1.54557e-05	0.000361989	0.000278288	33953/43829/48971/42291/49297/37617/39143/43507/33952/41845	10
GO:0000977	RNA polymerase II regulatory region sequence-specific DNA binding	20/356	235/12128	1.97664e-05	0.000439802	0.000338109	38872/53560/38451/40162/35800/35045/37889/44540/35509/43767/35047/44505/34413/38752/40835/40832/33208/42537/39682/33602	20
GO:0001012	RNA polymerase II regulatory region DNA binding	20/356	242/12128	3.02196e-05	0.000586124	0.000450598	38872/53560/38451/40162/35800/35045/37889/44540/35509/43767/35047/44505/34413/38752/40835/40832/33208/42537/39682/33602	20
GO:0008227	G protein-coupled amine receptor activity	6/356	22/12128	3.07192e-05	0.000586124	0.000450598	43669/41726/37191/43484/37892/37196	6
GO:0099528	G protein-coupled neurotransmitter receptor activity	6/356	22/12128	3.07192e-05	0.000586124	0.000450598	43669/41726/37191/43484/37892/37196	6
GO:0016830	carbon-carbon lyase activity	7/356	32/12128	3.16112e-05	0.000586124	0.000450598	38484/36076/43183/34396/35986/35188/35190	7
GO:0030594	neurotransmitter receptor activity	10/356	71/12128	3.92645e-05	0.000693868	0.000533429	43669/41726/37191/42920/43484/37892/37196/42918/42919/38545	10
GO:0016831	carboxy-lyase activity	6/356	23/12128	4.05406e-05	0.000693868	0.000533429	38484/36076/34396/35986/35188/35190	6
GO:0001228	DNA-binding transcription activator activity, RNA polymerase II-specific	10/356	77/12128	7.98107e-05	0.0013154	0.00101125	41084/32268/33692/35045/43767/45318/35047/34413/38752/40832	10
GO:0001067	regulatory region nucleic acid binding	24/356	352/12128	0.000112157	0.00172103	0.00132309	38872/53560/38451/40162/35800/42936/35045/37889/35759/44540/40385/35509/43767/35047/41836/44505/34413/38752/40835/40832/33208/42537/39682/33602	24
GO:0044212	transcription regulatory region DNA binding	24/356	352/12128	0.000112157	0.00172103	0.00132309	38872/53560/38451/40162/35800/42936/35045/37889/35759/44540/40385/35509/43767/35047/41836/44505/34413/38752/40835/40832/33208/42537/39682/33602	24
GO:0022848	acetylcholine-gated cation-selective channel activity	4/356	10/12128	0.000133242	0.00197642	0.00151942	42920/42918/42919/38545	4
GO:0016829	lyase activity	13/356	135/12128	0.000167018	0.00239752	0.00184315	38484/36076/53426/43652/41571/40333/43183/34396/35986/40180/35188/35190/39530	13
GO:0008134	transcription factor binding	15/356	174/12128	0.000186745	0.00259692	0.00199645	39744/38872/53560/32268/41602/31151/38643/40385/39570/35653/35047/34413/33111/40832/42186	15
GO:1990837	sequence-specific double-stranded DNA binding	23/356	343/12128	0.000198691	0.00267931	0.00205979	38872/53560/38451/40162/44254/35800/35045/37889/44540/35509/43767/42553/35047/38116/44505/34413/38752/40835/40832/33208/42537/39682/33602	23
GO:0004672	protein kinase activity	19/356	257/12128	0.000208766	0.00273238	0.00210059	45821/32039/47594/42971/36442/34132/42567/34924/43026/43415/43724/41957/40385/34411/43673/43794/34504/34993/32097	19
GO:0042802	identical protein binding	14/356	159/12128	0.000244241	0.00310535	0.00238732	43616/33432/35070/41602/41491/42934/32796/43767/42832/35653/41836/34413/41848/37386	14
GO:0005231	excitatory extracellular ligand-gated ion channel activity	4/356	12/12128	0.000299737	0.00360494	0.00277139	42920/42918/42919/38545	4
GO:0045296	cadherin binding	4/356	12/12128	0.000299737	0.00360494	0.00277139	35070/40517/31151/37014	4
GO:0016301	kinase activity	23/356	356/12128	0.000339474	0.00397542	0.00305621	45821/32039/47594/31826/42971/36442/34132/42567/34924/43026/43415/32083/43724/41957/40385/42273/34411/43673/43794/34504/35738/34993/32097	23
GO:0042626	ATPase activity, coupled to transmembrane movement of substances	11/356	112/12128	0.000443131	0.00505623	0.00388711	33953/43829/48971/37724/42291/49297/37617/39143/43507/33952/41845	11
GO:0016773	phosphotransferase activity, alcohol group as acceptor	21/356	328/12128	0.000686823	0.00760716	0.0058482	45821/32039/47594/31826/42971/36442/34132/42567/34924/43026/43415/43724/41957/40385/34411/43673/43794/34504/35738/34993/32097	21
GO:0003690	double-stranded DNA binding	23/356	375/12128	0.000700885	0.00760716	0.0058482	38872/53560/38451/40162/44254/35800/35045/37889/44540/35509/43767/42553/35047/38116/44505/34413/38752/40835/40832/33208/42537/39682/33602	23
GO:0043492	ATPase activity, coupled to movement of substances	11/356	119/12128	0.000742039	0.00786209	0.00604418	33953/43829/48971/37724/42291/49297/37617/39143/43507/33952/41845	11
GO:0004197	cysteine-type endopeptidase activity	6/356	38/12128	0.000764726	0.00791402	0.00608411	32597/37232/44014/40628/39165/37729	6
GO:0042803	protein homodimerization activity	12/356	140/12128	0.000850789	0.00843622	0.00648556	33432/35070/41602/41491/42934/32796/43767/35653/41836/34413/41848/37386	12
GO:0140097	catalytic activity, acting on DNA	11/356	121/12128	0.000853101	0.00843622	0.00648556	40457/41571/41366/42693/34792/38347/38427/42553/39746/38228/43278	11
GO:0000976	transcription regulatory region sequence-specific DNA binding	20/356	312/12128	0.000902525	0.00873095	0.00671215	38872/53560/38451/40162/35800/35045/37889/44540/35509/43767/35047/44505/34413/38752/40835/40832/33208/42537/39682/33602	20
GO:0022890	inorganic cation transmembrane transporter activity	21/356	338/12128	0.00100784	0.0095423	0.00733589	36806/48805/34950/36849/33953/43829/48971/37040/42920/42291/49297/37617/39143/34330/42918/43507/33952/42919/41845/41432/38545	21
GO:0046983	protein dimerization activity	23/356	389/12128	0.00114849	0.0106474	0.00818549	41084/33432/35070/38872/41602/40162/35800/41491/42743/42934/32796/32976/43767/35653/45318/41836/34413/33346/41848/42186/43278/37386/42661	23
GO:0016887	ATPase activity	22/356	367/12128	0.00122651	0.0111387	0.00856317	39744/36561/45655/40170/33953/43829/40457/41571/41366/48971/32133/37724/42291/49297/35653/41836/37617/39143/43507/43080/33952/41845	22
GO:0015662	ATPase activity, coupled to transmembrane movement of ions, phosphorylative mechanism	4/356	18/12128	0.00161152	0.0143425	0.0110262	33953/48971/49297/33952	4
GO:0019900	kinase binding	9/356	94/12128	0.00173121	0.0151056	0.0116128	42971/43775/42896/34924/31151/43724/32976/35653/40998	9
GO:0008324	cation transmembrane transporter activity	21/356	354/12128	0.00178877	0.0153077	0.0117682	36806/48805/34950/36849/33953/43829/48971/37040/42920/42291/49297/37617/39143/34330/42918/43507/33952/42919/41845/41432/38545	21
GO:0015405	P-P-bond-hydrolysis-driven transmembrane transporter activity	11/356	134/12128	0.00196022	0.0164585	0.0126529	33953/43829/48971/37724/42291/49297/37617/39143/43507/33952/41845	11
GO:0015399	primary active transmembrane transporter activity	11/356	135/12128	0.00207954	0.017137	0.0131745	33953/43829/48971/37724/42291/49297/37617/39143/43507/33952/41845	11
GO:0016779	nucleotidyltransferase activity	8/356	79/12128	0.00216446	0.0175124	0.0134631	41571/30973/34792/42553/39746/38228/43950/43278	8
GO:0019901	protein kinase binding	8/356	80/12128	0.00234493	0.0186338	0.0143252	42971/43775/42896/34924/43724/32976/35653/40998	8
GO:0008234	cysteine-type peptidase activity	8/356	81/12128	0.002537	0.0198064	0.0152267	32597/37232/44014/35759/40628/39165/42000/37729	8
GO:0004713	protein tyrosine kinase activity	5/356	34/12128	0.00292533	0.0204341	0.0157093	45821/32039/36442/34132/43026	5
GO:0030170	pyridoxal phosphate binding	5/356	34/12128	0.00292533	0.0204341	0.0157093	38484/36076/35188/35190/39530	5
GO:0070279	vitamin B6 binding	5/356	34/12128	0.00292533	0.0204341	0.0157093	38484/36076/35188/35190/39530	5
GO:0098960	postsynaptic neurotransmitter receptor activity	4/356	21/12128	0.0029404	0.0204341	0.0157093	42920/42918/42919/38545	4
GO:0099529	neurotransmitter receptor activity involved in regulation of postsynaptic membrane potential	4/356	21/12128	0.0029404	0.0204341	0.0157093	42920/42918/42919/38545	4
GO:1904315	transmitter-gated ion channel activity involved in regulation of postsynaptic membrane potential	4/356	21/12128	0.0029404	0.0204341	0.0157093	42920/42918/42919/38545	4
GO:0044769	ATPase activity, coupled to transmembrane movement of ions, rotational mechanism	6/356	49/12128	0.00295581	0.0204341	0.0157093	43829/42291/37617/39143/43507/41845	6
GO:0042623	ATPase activity, coupled	19/356	321/12128	0.00298476	0.0204341	0.0157093	39744/36561/45655/40170/33953/43829/40457/41366/48971/32133/37724/42291/49297/41836/37617/39143/43507/33952/41845	19
GO:0019899	enzyme binding	25/356	476/12128	0.00357907	0.0241316	0.0185518	39753/36748/31800/41992/42971/43775/35340/42896/31618/34924/42936/31151/40133/37542/43724/32796/32976/35325/35653/35051/40684/35696/41836/40998/40410	25
GO:0004568	chitinase activity	3/356	12/12128	0.00452956	0.0300844	0.0231281	3355116/38223/36868	3
GO:0004386	helicase activity	8/356	90/12128	0.00487283	0.0318884	0.024515	36561/40170/40457/41571/41366/38427/40530/42595	8
GO:0005326	neurotransmitter transporter activity	5/356	39/12128	0.00537143	0.0346419	0.0266318	43616/35334/36849/36417/64877	5
GO:0019842	vitamin binding	7/356	74/12128	0.00589934	0.037503	0.0288314	43689/38484/36076/35188/35190/38154/39530	7
GO:0004016	adenylate cyclase activity	3/356	14/12128	0.00717508	0.0449706	0.0345723	53426/40333/40180	3
GO:0035326	enhancer binding	5/356	42/12128	0.00738894	0.0456677	0.0351082	35800/38752/40835/40832/39682	5
GO:0004930	G protein-coupled receptor activity	9/356	118/12128	0.00789998	0.0475066	0.036522	40393/43669/2768688/41726/37191/37004/43484/37892/37196	9
GO:0008017	microtubule binding	9/356	118/12128	0.00789998	0.0475066	0.036522	36491/43901/39536/35653/33611/35696/35042/42946/41848	9
