# Supplementary material for: Transcriptome profiling of venom gland from wasp species: de novo assembly, functional annotation, and discovery of molecular markers
Source: BMC Genomics. 2020 Jun 24;21:427. doi: 10.1186/s12864-020-06851-0 (PMC7315503; doi:10.1186/s12864-020-06851-0)
Supplement: Supplementary file 10 — Additional file 10 The GO enrichment of unigenes specific to the venom gland of V. velutina. [file 12864_2020_6851_MOESM10_ESM.xls]

## Sheet: GO enrichment analysis
The GO enrichment of specific unigenes of VV group (V. velutina).
	ID	Description	GeneRatio	BgRatio	pvalue	p.adjust	qvalue	geneID	Count
BP	GO:0060967	negative regulation of gene silencing by RNA	1/2	10/12259	0.00163086	0.0276016	0.00800046	38538	1
	GO:0048168	regulation of neuronal synaptic plasticity	1/2	12/12259	0.00195687	0.0276016	0.00800046	42327	1
	GO:0060964	regulation of gene silencing by miRNA	1/2	13/12259	0.00211985	0.0276016	0.00800046	38538	1
	GO:0060147	regulation of posttranscriptional gene silencing	1/2	15/12259	0.00244578	0.0276016	0.00800046	38538	1
	GO:0035196	production of miRNAs involved in gene silencing by miRNA	1/2	17/12259	0.00277166	0.0276016	0.00800046	38538	1
	GO:0031050	dsRNA processing	1/2	23/12259	0.00374898	0.0276016	0.00800046	38538	1
	GO:0046928	regulation of neurotransmitter secretion	1/2	23/12259	0.00374898	0.0276016	0.00800046	42327	1
	GO:0051588	regulation of neurotransmitter transport	1/2	23/12259	0.00374898	0.0276016	0.00800046	42327	1
	GO:0070918	production of small RNA involved in gene silencing by RNA	1/2	23/12259	0.00374898	0.0276016	0.00800046	38538	1
	GO:0060966	regulation of gene silencing by RNA	1/2	27/12259	0.00440026	0.0276016	0.00800046	38538	1
	GO:0060969	negative regulation of gene silencing	1/2	27/12259	0.00440026	0.0276016	0.00800046	38538	1
	GO:0046716	muscle cell cellular homeostasis	1/2	31/12259	0.00505132	0.0276746	0.00802162	42327	1
	GO:0035195	gene silencing by miRNA	1/2	32/12259	0.00521405	0.0276746	0.00802162	38538	1
	GO:0048167	regulation of synaptic plasticity	1/2	35/12259	0.00570217	0.0281036	0.00814596	42327	1
	GO:0008586	imaginal disc-derived wing vein morphogenesis	1/2	47/12259	0.00765345	0.0352059	0.0102046	42327	1
	GO:0007474	imaginal disc-derived wing vein specification	1/2	56/12259	0.00911565	0.0389997	0.0113043	42327	1
	GO:0035194	posttranscriptional gene silencing by RNA	1/2	62/12259	0.0100898	0.0389997	0.0113043	38538	1
	GO:0030010	establishment of cell polarity	1/2	63/12259	0.0102522	0.0389997	0.0113043	42327	1
	GO:0016441	posttranscriptional gene silencing	1/2	66/12259	0.0107391	0.0389997	0.0113043	38538	1
	GO:0031047	gene silencing by RNA	1/2	78/12259	0.0126854	0.0406636	0.0117866	38538	1
	GO:0007274	neuromuscular synaptic transmission	1/2	79/12259	0.0128475	0.0406636	0.0117866	42327	1
	GO:1903530	regulation of secretion by cell	1/2	82/12259	0.0133337	0.0406636	0.0117866	42327	1
	GO:0051046	regulation of secretion	1/2	86/12259	0.0139819	0.0406636	0.0117866	42327	1
	GO:0060968	regulation of gene silencing	1/2	87/12259	0.0141439	0.0406636	0.0117866	38538	1
	GO:0007269	neurotransmitter secretion	1/2	102/12259	0.0165723	0.0435917	0.0126353	42327	1
	GO:0099643	signal release from synapse	1/2	102/12259	0.0165723	0.0435917	0.0126353	42327	1
	GO:0007517	muscle organ development	1/2	105/12259	0.0170576	0.0435917	0.0126353	42327	1
	GO:0050804	modulation of chemical synaptic transmission	1/2	123/12259	0.019967	0.0475078	0.0137704	42327	1
	GO:0099177	regulation of trans-synaptic signaling	1/2	123/12259	0.019967	0.0475078	0.0137704	42327	1
	GO:0060341	regulation of cellular localization	1/2	137/12259	0.0222269	0.0478236	0.0138619	42327	1
	GO:0001505	regulation of neurotransmitter levels	1/2	138/12259	0.0223883	0.0478236	0.0138619	42327	1
	GO:0023061	signal release	1/2	139/12259	0.0225496	0.0478236	0.0138619	42327	1
	GO:0006836	neurotransmitter transport	1/2	141/12259	0.0228721	0.0478236	0.0138619	42327	1
CC	GO:0098797	plasma membrane protein complex	1/2	170/11907	0.028352	0.0469721	NA	42327	1
	GO:0005938	cell cortex	1/2	181/11907	0.0301725	0.0469721	NA	42327	1
	GO:0099568	cytoplasmic region	1/2	248/11907	0.0412241	0.0469721	NA	42327	1
	GO:0045202	synapse	1/2	283/11907	0.0469721	0.0469721	NA	42327	1
MF	GO:0008307	structural constituent of muscle	1/2	16/12128	0.00263689	0.0126071	0.00147452	42327	1
	GO:0008171	O-methyltransferase activity	1/2	17/12128	0.00280158	0.0126071	0.00147452	38538	1
	GO:0008173	RNA methyltransferase activity	1/2	46/12128	0.00757168	0.022715	0.00265673	38538	1
	GO:0019904	protein domain specific binding	1/2	76/12128	0.0124942	0.027836	0.00325567	42327	1
	GO:0008168	methyltransferase activity	1/2	123/12128	0.0201816	0.027836	0.00325567	38538	1
	GO:0016741	transferase activity, transferring one-carbon groups	1/2	129/12128	0.0211608	0.027836	0.00325567	38538	1
	GO:0003779	actin binding	1/2	132/12128	0.0216502	0.027836	0.00325567	42327	1
	GO:0140098	catalytic activity, acting on RNA	1/2	256/12128	0.0417725	0.0469941	0.00549638	38538	1
