# Supplementary material for: Transcriptome profiling of venom gland from wasp species: de novo assembly, functional annotation, and discovery of molecular markers
Source: BMC Genomics. 2020 Jun 24;21:427. doi: 10.1186/s12864-020-06851-0 (PMC7315503; doi:10.1186/s12864-020-06851-0)
Supplement: Supplementary file 11 — Additional file 11 The GO enrichment of unigenes specific to the venom gland of V. mandarinia smith. [file 12864_2020_6851_MOESM11_ESM.xls]

## Sheet: GO enrichment analysis
The GO enrichment of specific unigenes of VMS group (V. mandarinia smith).
	ID	Description	GeneRatio	BgRatio	pvalue	p.adjust	qvalue	geneID	Count
BP	GO:0035282	segmentation	8/51	260/12259	1.06297e-05	0.00845866	0.00691638	32537/31268/43415/31912/32976/40374/43791/42733	8
	GO:0010883	regulation of lipid storage	4/51	41/12259	2.40175e-05	0.00845866	0.00691638	41491/32820/43950/43867	4
	GO:0007350	blastoderm segmentation	7/51	219/12259	3.13214e-05	0.00845866	0.00691638	32537/43415/31912/32976/40374/43791/42733	7
	GO:1905952	regulation of lipid localization	4/51	48/12259	4.51676e-05	0.00845866	0.00691638	41491/32820/43950/43867	4
	GO:0001745	compound eye morphogenesis	8/51	321/12259	4.83423e-05	0.00845866	0.00691638	32537/41491/43415/32724/40975/32976/39440/50070	8
	GO:0009880	embryonic pattern specification	7/51	236/12259	5.04481e-05	0.00845866	0.00691638	32537/43415/31912/32976/40374/43791/42733	7
	GO:0019915	lipid storage	4/51	54/12259	7.20738e-05	0.00845866	0.00691638	41491/32820/43950/43867	4
	GO:0048592	eye morphogenesis	8/51	342/12259	7.55237e-05	0.00845866	0.00691638	32537/41491/43415/32724/40975/32976/39440/50070	8
	GO:0090596	sensory organ morphogenesis	8/51	342/12259	7.55237e-05	0.00845866	0.00691638	32537/41491/43415/32724/40975/32976/39440/50070	8
	GO:0048749	compound eye development	8/51	395/12259	0.000204552	0.0203333	0.0166259	32537/41491/43415/32724/40975/32976/39440/50070	8
	GO:0055088	lipid homeostasis	4/51	72/12259	0.000221892	0.0203333	0.0166259	41491/38174/37028/43867	4
	GO:0016071	mRNA metabolic process	8/51	415/12259	0.000286064	0.0232931	0.0190461	36561/31840/43415/43426/40530/40739/33259/37873	8
	GO:0001654	eye development	8/51	427/12259	0.000346624	0.0232931	0.0190461	32537/41491/43415/32724/40975/32976/39440/50070	8
	GO:0048880	sensory system development	8/51	427/12259	0.000346624	0.0232931	0.0190461	32537/41491/43415/32724/40975/32976/39440/50070	8
	GO:0150063	visual system development	8/51	427/12259	0.000346624	0.0232931	0.0190461	32537/41491/43415/32724/40975/32976/39440/50070	8
	GO:0007591	molting cycle, chitin-based cuticle	4/51	87/12259	0.000458562	0.02719	0.0222325	32537/32406/43791/36868	4
	GO:0042303	molting cycle	4/51	87/12259	0.000458562	0.02719	0.0222325	32537/32406/43791/36868	4
	GO:0006397	mRNA processing	7/51	343/12259	0.000506779	0.0283796	0.0232051	36561/31840/43415/43426/40530/40739/33259	7
	GO:0030258	lipid modification	4/51	92/12259	0.000566903	0.0295192	0.0241369	35738/5740362/37028/32582	4
	GO:0002376	immune system process	8/51	462/12259	0.000585698	0.0295192	0.0241369	43415/40684/32976/50070/32820/38198/40739/43867	8
	GO:0008283	cell proliferation	7/51	358/12259	0.000653818	0.0304407	0.0248904	41491/43415/31912/40684/32976/38198/40063	7
	GO:0006638	neutral lipid metabolic process	3/51	42/12259	0.000694579	0.0304407	0.0248904	35738/5740362/43950	3
	GO:0006639	acylglycerol metabolic process	3/51	42/12259	0.000694579	0.0304407	0.0248904	35738/5740362/43950	3
	GO:0001751	compound eye photoreceptor cell differentiation	5/51	177/12259	0.000813844	0.0341814	0.0279491	41491/43415/32724/40975/50070	5
	GO:0060562	epithelial tube morphogenesis	8/51	493/12259	0.000896136	0.0361322	0.0295442	41491/31912/32724/40975/32976/39440/43950/43791	8
	GO:0001754	eye photoreceptor cell differentiation	5/51	186/12259	0.00101685	0.0394227	0.0322347	41491/43415/32724/40975/50070	5
	GO:0051235	maintenance of location	4/51	113/12259	0.00122523	0.0457418	0.0374017	41491/32820/43950/43867	4
MF	GO:0000981	RNA polymerase II-specific	7/48	268/12128	8.07065e-05	0.012106	0.0100246	41491/31912/32724/40975/39440/40374/38436	7
	GO:0003700	DNA-binding transcription factor activity	8/48	460/12128	0.000399748	0.0299811	0.0248265	41491/31912/32724/40975/39440/40374/43867/38436	8
	GO:0003951	NAD+ kinase activity	2/48	12/12128	0.000987088	0.0493544	0.0408689	35738/5740362	2
